# Supplementary material for: Promotion of shade avoidance by BBX5 involves activation of PIF4 along with auxin biosynthetic and signaling genes
Source: PLoS Genet. 2026 Jun 5;22(6):e1012177. doi: 10.1371/journal.pgen.1012177 (PMC13252834; doi:10.1371/journal.pgen.1012177)
Supplement: S1 Table — (XLSX) [file pgen.1012177.s011.xlsx]

## Sheet: Sheet1
S1 Table. List of 2255 shade responsive genes in Col-0 (Col-0 low R/FR vs. Col-0 WL) Foldchange＞1.5 P-value＜0.05
Gene ID	Col-0 WL	Col-0 LowR/FR	bbx5-1 WL	bbx5-1 LowR/FR	Difference （Col-0 LowR/FR vs. WL ）	symbol	description
AT1G01046	0.29	1.77	1	0.84	>(0.039813290945382)	MICRORNA838A (MIR838A)	Encodes a microRNA of unknown function. MicroRNAs are regulatory RNAs with a mature length of ~21-nucleotides that are processed from hairpin precursors by Dicer-like enzymes. MicroRNAs can negatively regulate gene expression by attenuating translation or by directing mRNA cleavage. Mature sequence: UUUUCUUCUACUUCUUGCACA
AT1G01100	622.38	373.01	357.93	384.53	<(0.00228467030589475)	60S ACIDIC RIBOSOMAL PROTEIN P1-1 (RPP1A);RIBOSOMAL PROTEIN P1W (P1W);RPP1 CO-ORTHOLOGOUS GENE 1 (RPP1.1)	Co-orthologous gene of large ribosomal subunit protein RPP1.
AT1G01140	23.21	13.82	21.59	17.43	<(1.11106130423313e-06)	CBL-INTERACTING PROTEIN KINASE 9 (CIPK9);PROTEIN KINASE 6 (PKS6)	Encodes a CBL-interacting protein kinase with similarity to SOS2
AT1G01225	2.9	4.99	4.03	4.69	>(0.0395023220448054)		NC domain-containing protein-like protein;(source:Araport11)
AT1G01240	7.82	12.54	6.84	5.96	>(0.0157586333213767)		transmembrane protein;(source:Araport11)
AT1G01260	5.86	18	7.59	12.22	>(1.71660343119611e-13)	JASMONATE ASSOCIATED MYC2 LIKE 2 (JAM2); (BHLH13); (BHLH013)	bHLH13 interacts with JAZ proteins, and functions redundantly with bHLH3, bHLH14 and bHLH17 to negatively regulate jasmonate responses.
AT1G01340	1.91	3.5	3.36	2.63	>(0.00406130713157863)	CYCLIC NUCLEOTIDE GATED CHANNEL 10 (CNGC10)	member of Cyclic nucleotide gated channel family, regulated by Bacillus amyloliquefaciens under high calcium stress.
AT1G01380	3.1	1.82	3.31	2.08	<(0.0397322934635156)	ENHANCER OF TRY AND CPC 1 (ETC1)	ETC1 is involved in trichome and root hair patterning in Arabidopsis; acts redundantly with TRIPTYCHON and CAPRICE .
AT1G01520	6.98	2.92	4.23	0.96	<(1.2219524943985e-05)	ALTERED SEED GERMINATION 4 (ASG4);REVEILLE 3 (REV3)	RVE3 is one of eleven homologous MYB-like transcription factors in Arabidopsis and a member of the RVE8 clade. Plays a minor role in clock regulation.
AT1G01550	63.02	95.36	75.33	92.03	>(0.020387099104345)	BYPASS 1 (BPS1)	Encodes a protein with no functionally characterized domains that to prevent the synthesis of a novel substance that moves from the root to the shoot, where it modifies shoot growth by interfering with auxin signaling. Synthesis and delivery of this substance requires neither phloem nor endodermis.
AT1G01860	5.09	8.74	7.62	7.87	>(0.00782170837607247)		dimethyladenosine transferase
AT1G01950	7.61	11.55	8.63	9.81	>(0.0128287436257635)	ARMADILLO REPEAT KINESIN 2 (ARK2);ARABIDOPSIS THALIANA KINESIN UNGROUPED CLADE, GENE B (AtKINUb)	Encodes a member of the armadillo/beta-catenin repeat kinesin motor family. Mutants have twisted roots due to abnormal cell file rotation; the phenotype is dependent on microtubules.
AT1G02080	9.62	17.8	14.67	18.22	>(0.0396944796511133)	(NOT1)	Acts as scaffold protein in the CCR4-NOT complex, by interacting with various NOT proteins and CAF1. Essential protein for proper pollen development and germination capacity.
AT1G02290	4.66	8.79	6.16	7.57	>(0.00249199165221925)	(NFRKB3)	hypothetical protein;(source:Araport11)
AT1G02340	2.45	47.16	2.76	15.51	>(2.77958836857355e-50)	LONG HYPOCOTYL IN FAR-RED (HFR1);REDUCED PHYTOCHROME SIGNALING 1 (REP1); (FBI1);REDUCED SENSITIVITY TO FAR-RED LIGHT 1 (RSF1)	Encodes a light-inducible, nuclear bHLH protein involved in phytochrome signaling. Mutants exhibit a long-hypocotyl phenotype only under far-red light but not under red light and are defective in other phytochrome A-related responses. Mutants also show blue light response defects. HFR1 interacts with COP1, co-localizes to the nuclear specks and is ubiquinated by COP1.
AT1G02350	6.73	39.56	4.17	20.7	>(8.42038818694938e-15)		protoporphyrinogen oxidase-like protein;(source:Araport11)
AT1G02380	2.57	4.92	2.21	2.88	>(0.0104376706119228)		transmembrane protein;(source:Araport11)
AT1G02400	5.49	10.57	6.2	9.15	>(0.00147295198102235)	ARABIDOPSIS THALIANA GIBBERELLIN 2-OXIDASE 4 (ATGA2OX4);ARABIDOPSIS THALIANA GIBBERELLIN 2-OXIDASE 6 (ATGA2OX6);GIBBERELLIN 2-OXIDASE 6 (GA2OX6);DOWNSTREAM TARGET OF AGL15 1 (DTA1)	Encodes a gibberellin 2-oxidase that acts on C19 gibberellins but not C20 gibberellins.
AT1G02520	2.76	4.24	4.53	5.74	>(0.0436418175241076)	ATP-BINDING CASSETTE B11 (ABCB11);P-GLYCOPROTEIN 11 (PGP11);MULTI-DRUG RESISTANCE 8 (MDR8)	Encodes an ATP-binding cassette (ABC) transporter. Expressed in the vascular tissue of primary stem. The mRNA is cell-to-cell mobile.
AT1G02610	3.11	1.94	2.37	1.53	<(0.0164798117968065)		RING/FYVE/PHD zinc finger superfamily protein;(source:Araport11)
AT1G02660	2.33	8.53	2.6	6.88	>(2.78186977150772e-19)	PLASTID LIPASE2 (PLIP2)	PLIP2 is a glycerolipid A1 lipase with substrate preference for monogalactosyldiacylglycerol. Expression is induced by ABA.
AT1G02820	22.99	6.84	8.7	4.88	<(5.05344557026697e-10)	LATE EMBRYOGENESIS ABUNDANT 38 (LEA2);LATE EMBRYOGENESIS ABUNDANT 3 (LEA3); (ATLEA3)	Late embryogenesis abundant 3 (LEA3) family protein;(source:Araport11)
AT1G02850	5.16	8.36	7.17	9.42	>(0.0160269039003935)	BETA GLUCOSIDASE 11 (BGLU11)	beta glucosidase 11;(source:Araport11)
AT1G02920	26.83	56.51	27.74	29.11	>(0.00417587779758287)	(ATGSTF7);GLUTATHIONE S-TRANSFERASE 11 (GST11); (ATGSTF8);GLUTATHIONE S-TRANSFERASE 7 (GSTF7);ARABIDOPSIS GLUTATHIONE S-TRANSFERASE 11 (ATGST11)	Encodes glutathione transferase belonging to the phi class of GSTs. Naming convention according to Wagner et al. (2002).
AT1G02930	21.53	42.91	21.57	18.35	>(0.00263413872803569)	GLUTATHIONE S-TRANSFERASE 1 (GST1);GLUTATHIONE S-TRANSFERASE (ATGSTF6);EARLY RESPONSIVE TO DEHYDRATION 11 (ERD11);GLUTATHIONE S-TRANSFERASE 6 (GSTF6);ARABIDOPSIS GLUTATHIONE S-TRANSFERASE 1 (ATGST1);ARABIDOPSIS THALIANA GLUATIONE S-TRANSFERASE F3 (ATGSTF3)	Encodes glutathione transferase belonging to the phi class of GSTs. Naming convention according to Wagner et al. (2002).
AT1G02990	4.38	7.92	5.73	7.27	>(0.00609920830422589)		hypothetical protein;(source:Araport11)
AT1G03090	6.4	11.03	9.58	10.09	>(0.00466189958567167)	(MCCA)	MCCA is the biotinylated subunit of the dimer MCCase, which is involved in leucine degradation. Both subunits are nuclear coded and the active enzyme is located in the mitochondrion.
AT1G03610	13.69	21.8	12.28	10.68	>(0.00514605678194607)		plant/protein (DUF789);(source:Araport11)
AT1G03620	2.28	1.26	1.25	1.12	<(0.035654564330496)	ENGULFMENT AND CELL MOTILITY (ELMO) DOMAIN E (ELMOD_E);ENGULFMENT AND CELL MOTILITY (ELMO) DOMAIN F (ELMOD_F)	Can interfere with MCR and ELMOD_A activities, changing aperture morphology and producing new aperture patterns of developing pollen grains.
AT1G03740	7.26	11.81	9.53	11.27	>(0.0191488087688183)		Protein kinase superfamily protein;(source:Araport11)
AT1G03750	1.64	2.85	1.66	2.25	>(0.02523055184284)	SWITCH 2 (SWI2);SUCROSE NON-FERMENTING 2 (SNF2);CHROMATIN REMODELING 9 (CHR9)	switch 2;(source:Araport11)
AT1G03970	3.03	5.09	3.93	3.93	>(0.0359143803463394)	G-BOX BINDING FACTOR 4 (GBF4)	encodes a basic leucine zipper G-box binding factor that can bind to G-box motifs only as heterodimers with GBF2 or GBF3. A single amino acid change can confer G-box binding as homodimers.
AT1G03990	1.51	3.18	1.75	2.42	>(0.00254214521200815)		Long-chain fatty alcohol dehydrogenase family protein;(source:Araport11)
AT1G04000	16.01	25.11	19.58	21.7	>(0.0027672865630497)		hypothetical protein;(source:Araport11)
AT1G04180	1.42	27.89	1.81	22.47	>(3.56310553259013e-76)	(YUCCA9);YUCCA 9 (YUC9)	YUCCA 9;(source:Araport11)
AT1G04200	8.13	12.94	11.73	12.98	>(0.00835616981200914)		dyggve-melchior-clausen syndrome protein;(source:Araport11)
AT1G04240	21.56	80.26	20.33	58.81	>(1.70207953984357e-17)		SHY2/IAA3 regulates multiple auxin responses in roots. It is induced rapidly by IAA, and has been shown to be phosphorylated by oat phytochrome A in vitro.
AT1G04310	2.59	5.08	2.67	4.37	>(3.27729076956629e-05)	ETHYLENE RESPONSE SENSOR 2 (ERS2)	encodes an ethylene receptor related to bacterial two-component histidine kinases.
AT1G04330	2.99	1.43	2.25	2.69	<(0.0323155127089435)	(PH2);HRM1-LIKE-1 (HRML1)	A proline/serine rich protein of unknown function. It interacts with defense related MAP kinase MPK6 and others. May be involved in signaling during defense or stress response.
AT1G04530	73.32	40.57	49.3	35.56	<(4.93824869251736e-05)	TETRATRICOPEPTIDE REPEAT 4 (TPR4)	Encodes one of the 36 carboxylate clamp (CC)-tetratricopeptide repeat (TPR) proteins (Prasad 2010, Pubmed ID: 20856808) with potential to interact with Hsp90/Hsp70 as co-chaperones.
AT1G04610	2.32	3.89	2.64	3.78	>(0.030732560466043)	YUCCA 3 (YUC3)	Encodes a member of the YUC family that is expressed in the root apex and is ethylene inducible in the root.
AT1G04635	4.62	2.88	3.82	5.63	<(0.0199303694766772)	A. THALIANA HOMOLOG OF YEAST POP5 (POP5); (ATPOP5);EMBRYO DEFECTIVE 1687 (EMB1687)	ribonuclease P family protein / Rpp14 family protein;(source:Araport11)
AT1G04770	15.22	24.27	13.13	20.46	>(0.0218780566534848)	SULFUR DEFICIENCY INDUCED 2 (SDI2)	SDI2 is a member of a small family of TPR proteins in Arabidopsis. Like SDI1 it is induced by low sulfer and appears to play a role in negative regulation of glucosinolate biosynthesis.
AT1G04790	7.06	10.77	8.67	9.75	>(0.0475429933548208)		RING/U-box superfamily protein;(source:Araport11)
AT1G04800	136.48	78.9	105.61	113.68	<(0.00324645297016108)		glycine-rich protein;(source:Araport11)
AT1G05065	3.59	7.25	5.4	4.93	>(0.0447487192347994)	CLAVATA3/ESR-RELATED 20 (CLE20)	Member of a large family of putative ligands homologous to the Clavata3 gene. Consists of a single exon.
AT1G05160	3.12	4.7	3.91	4.96	>(0.0333693929560648)	ENT-KAURENOIC ACID OXYDASE 1 (KAO1); (ATKAO1);CYTOCHROME P450, FAMILY 88, SUBFAMILY A, POLYPEPTIDE 3 (CYP88A3)	Encodes an ent-kaurenoic acid hydroxylase, a member of the CYP88A cytochrome p450 family.
AT1G05205	32.58	21.49	24.14	23.7	<(0.0136392921238864)		hexokinase-1 protein;(source:Araport11)
AT1G05370	1.44	2.93	1.81	2.31	>(0.0320184019900216)		Sec14p-like phosphatidylinositol transfer family protein;(source:Araport11)
AT1G05420	0.99	2.66	1.83	3.77	>(0.00699869072557789)		ovate family protein 12;(source:Araport11)
AT1G05520	12.31	19.99	17.08	22.55	>(0.0329896925712144)	(ATSEC23B)	Sec23/Sec24 protein transport family protein;(source:Araport11)
AT1G05560	1.74	1.09	1.32	1.89	<(0.0331590982299458)		A UDP-glucose transferase localized in the phragmoplast. It has been co-purified with the callose synthase complex and may transfer UDP-glucose from sucrose synthase to the callose synthase and thus help form a substrate channel for the synthesis of callose at the forming cell plate. Induced by salicylic acid. Independent of NPR1 for their induction by salicylic acid. UGT1 encodes a protein with …
AT1G05630	2.83	4.78	3.53	5.06	>(0.0129749963228049)	ARABIDOPSIS THALIANA INOSITOL-POLYPHOSPHATE 5-PHOSPHATASE 13 (AT5PTASE13);INOSITOL-POLYPHOSPHATE 5-PHOSPHATASE 13 (5PTASE13)	Encodes an inositol polyphosphate 5-phosphatase with phosphatase activity toward only Ins(1,4,5)P3. Induced in response to ABA and wounding treatments. Expressed in young seedlings and flowers, while no transcripts were detectable in maturated roots, stems, and rosette leaves Modulates the development of cotyledon veins through its regulation of auxin homeostasis. Involved in blue light light?sti…
AT1G05860	7.35	11.93	9.95	10.28	>(0.00333345976509666)		INO80 complex subunit D-like protein;(source:Araport11)
AT1G05960	12.44	20.39	19.72	21.17	>(0.0280955912411397)	EFR3 OF PLANT 3 (EFOP3)	Part of a nanodomain complex that tethers PI4K&#945;1 to the plasma membrane.
AT1G06000	17.37	9.08	13.22	9.45	<(5.28087522968265e-08)	(UGT89C1)	encodes a flavonol-7-O-rhamnosyltransferase involved in the formation of rhamnosylated flavonols
AT1G06040	132.09	81.07	92.65	38.45	<(1.92102186956105e-06)	B-BOX DOMAIN PROTEIN 24 (BBX24);SALT TOLERANCE (STO)	Encodes salt tolerance protein (STO) which confers salt tolerance to yeast cells. Fully complements calcineurin deficient yeast but does not encode a phosphoprotein phosphatase. Sequence has similarities to CONSTANS. STO co-localizes with COP1 and plays a role in light signaling.STO transcript levels are regulated by photoperiod and phtyohormones. STO competes with FLC in the regulation of floral…
AT1G06080	10.71	24.36	9.7	11.82	>(0.000132738285578978)	(ATADS1);DELTA 9 DESATURASE 1 (ADS1)	Encodes a protein homologous to delta 9 acyl-lipid desaturases of cyanobacteria and acyl-CoA desaturases of yeast and mammals. expression down-regulated by cold temperature. It is involved in the desaturation of VLCFAs to make monounsaturated VLCFAs.
AT1G06710	1.42	2.31	2.23	2.34	>(0.0223862493781605)	MITOCHONDRIAL STABILITY FACTOR 1 (MTSF1);MITOCHONDRIAL STABILITY FACTOR 2 (MTSF2)	Pentatricopeptide repeat protein that stabilizes nad4 mRNA in mitochondria.
AT1G06840	7.82	12.68	11.31	11.75	>(0.00701893431617607)	HDS-ASSOCIATED RLK1 (HAK1)	Homomultimers interact with cytoplasmic signaling molecule PBL27, resulting in herbivory resistance, in an ethylene-dependent manner.
AT1G06850	6.16	13.92	9.5	13.05	>(7.80651209648228e-06)	BASIC LEUCINE-ZIPPER 52 (bZIP52);BASIC LEUCINE-ZIPPER 52 (AtbZIP52)	bZIP protein involved in heat stress response. Under heat stress localization moves exclusively to nucleus.
AT1G06980	6.01	3.67	5.6	3.62	<(0.00630313761269149)		PADRE protein
AT1G07050	4.38	2.26	13.71	4.73	<(0.00149579942340809)	FITNESS (FITNESS)	FITNESS encodes a protein with a single CCT domain and belongs to the CCT motif family genes (CMF). FITNESS acts upstream JUB1 thereby controlling H2O2 levels. FITNESS has a role in cellular redox homeostasis controlling H2O2 levels, due to changes in enzymes, metabolites and transcripts related to ROS detoxification.
AT1G07150	2.1	1.11	2.74	1.41	<(0.0015886569784382)	MITOGEN-ACTIVATED PROTEIN KINASE KINASE KINASE 13 (MAPKKK13); (MAP3K13)	Member of MEKK subfamily. Involved in wound induced signaling where it interacts with At5g40440, and activates At1g59580.
AT1G07230	10.49	16.33	14.31	14.84	>(0.033529884406757)	NON-SPECIFIC PHOSPHOLIPASE C1 (NPC1)	non-specific phospholipase C1;(source:Araport11)
AT1G07270	0.7	1.61	1.52	1.18	>(0.006448910645632)	(CDC6B)	Cell division control, Cdc6;(source:Araport11)
AT1G07440	15.35	9.2	24.27	20.39	<(1.25726973118079e-05)		NAD(P)-binding Rossmann-fold superfamily protein;(source:Araport11)
AT1G07450	2.91	1.63	3.05	2.03	<(0.00892219565092761)		NAD(P)-binding Rossmann-fold superfamily protein;(source:Araport11)
AT1G07590	220.66	131.09	132.77	154.68	<(0.00140784059492922)		Tetratricopeptide repeat (TPR)-like superfamily protein;(source:Araport11)
AT1G07745	2.47	4.15	3.77	3.31	>(0.0142499108683446)	(ATRAD51D);SUPPRESOR OF SNI1 (SSN1);HOMOLOG OF RAD51 D (RAD51D)	Is a suppressor of SNI1. Encodes a member of the RecA/RAD51 family of DNA recombination and repair proteins. Both RAD51 and SNI1 have a dual role in pathogen-related gene transcription and somatic homologous recombination.
AT1G08010	11.73	17.78	16.01	16.62	>(0.0118022201392662)	GATA TRANSCRIPTION FACTOR 11 (GATA11)	Encodes a member of the GATA factor family of zinc finger transcription factors.
AT1G08060	1.91	4.01	3.17	3.96	>(0.0253571061744558)		Encodes a transcriptional silencer that is required for proper expression of PRR/NLR immune receptor genes. The MOM1 complex facilitates the process of transgene silencing; influences DNA methylation and chromatin accessibility at some endogenous RdDM sites.
AT1G08570	60.69	35.76	70.34	39.34	<(1.125922812724e-07)	ATYPICAL CYS HIS RICH THIOREDOXIN 4 (ACHT4)	Encodes a member of the thioredoxin family protein. Located in the chloroplast. Shows high activity towards the chloroplast 2-Cys peroxiredoxin A, and poor activity towards the chloroplast NADP-malate dehydrogenase. The mRNA is cell-to-cell mobile.
AT1G08590	1.83	2.82	2.83	3.34	>(0.0463506538778252)	PXY-LIKE1 (PXL1);PHLOEM INTERCALATED WITH XYLEM-LIKE 1 (ATPXL1)	Encodes one of the two putative eLRR kinase closely related to PXY (At1g08590/PXL1 and At4g28650/PXL2). Insertion mutants in either pxl1 or pxl2 do not exhibit an obvious phenotype in the stem; double-mutant combinations of a Col allele, of pxy (pxy-3) with pxl1 and pxl2, generate a more severe vascular phenotype than pxy-3 alone, suggesting that these genes act synergistically with PXY in regula…
AT1G08660	10.68	16.05	14.2	17.98	>(0.0252812507471313)	MALE GAMETOPHYTE DEFECTIVE 2 (MGP2);SIALYLTRANSFERASE-LIKE 1 (SIA1)	Encodes a sialyltransferase-like protein that is localized to the Golgi apparatus and is involved in pollen tube growth and pollen germination.
AT1G08680	9.96	15.22	14.23	14.79	>(0.0492345813596775)	ARF GAP-LIKE ZINC FINGER-CONTAINING PROTEIN ZIGA4 (ZIGA4)	A member of ARF GAP domain (AGD), A thaliana has 15 members, grouped into four classes. AGD14 belongs to the class 4, together with AGD15.
AT1G09040	1	1.73	1.78	1.56	>(0.0239202580824636)	(SANT2)	arginine-glutamic acid dipeptide repeat protein;(source:Araport11)
AT1G09050	0.92	1.78	1.49	1.56	>(0.00882497371989168)	(SANT1)	arginine-glutamic acid dipeptide repeat protein;(source:Araport11)
AT1G09250	29.53	45.75	20.05	33.5	>(0.0414727473057575)	ATBS1 INTERACTING FACTOR 4 (AIF4)	basic helix-loop-helix (bHLH) DNA-binding superfamily protein;(source:Araport11)
AT1G09420	1.74	3.39	3.07	2.37	>(0.00260171294680408)	GLUCOSE-6-PHOSPHATE DEHYDROGENASE 4 (G6PD4)	Encodes a protein similar to glucose-6-phosphate dehydrogenase but, based on amino acid differences in the active site and lack of activity, does not encode a functional G6PDH. The amino acid sequence for the consensus sequence of the G6PDH active site (DHYLGKE) differs in three places in this protein. gc exon splice site at 20574 is based on protein alignment, and is not confirmed experimentally.
AT1G09460	4.89	8.33	6.83	7.99	>(0.00691965200446839)		Carbohydrate-binding X8 domain superfamily protein;(source:Araport11)
AT1G09570	21.87	66.65	28.66	43.5	>(3.89376887078613e-15)		Light-labile cytoplasmic red/far-red light photoreceptor involved in the regulation of photomorphogenesis. It exists in two inter-convertible forms: Pr and Pfr (active) and functions as a dimer.The N terminus carries a single tetrapyrrole chromophore, and the C terminus is involved in dimerization. It is the sole photoreceptor mediating the FR high irradiance response (HIR). Major regulator in re…
AT1G09575	4.3	8.28	2.74	5	>(0.0127872966796226)	MITOCHONDRIAL CALCIUM UPTAKE1 (MCU1)	Mitochondrial calcium channel.
AT1G09980	8.44	13.99	12.31	12.91	>(0.00404855005574589)		Putative serine esterase family protein;(source:Araport11)
AT1G10090	6.59	11.54	9.31	11.84	>(0.000530933326168629)	REDUCED HYPEROSMOLALITY-INDUCED CA2 INCREASE 2.2 (OSCA2.2)	Early-responsive to dehydration stress protein (ERD4);(source:Araport11)
AT1G10240	3.16	5.25	4.67	4.88	>(0.0228526011477539)	FAR1-RELATED SEQUENCE 11 (FRS11)	FAR1-related sequence 11;(source:Araport11)
AT1G10320	3.56	5.48	5.83	5.12	>(0.0203174359995614)	(ATC3H5)	Zinc finger C-x8-C-x5-C-x3-H type family protein;(source:Araport11)
AT1G10370	78.2	44.29	34.24	22.78	<(7.10612675787809e-08)	GLUTATHIONE S-TRANSFERASE 30 (GST30);GLUTATHIONE S-TRANSFERASE TAU 17 (ATGSTU17);GLUTATHIONE S-TRANSFERASE 30B (GST30B);EARLY-RESPONSIVE TO DEHYDRATION 9 (ERD9);GLUTATHIONE S-TRANSFERASE U17 (GSTU17)	Encodes GSTU17 (Glutathione S-Transferase U17). Functions as a negative component of stress-mediated signal transduction pathways in drought and salt stress responses.
AT1G10450	6.08	9.45	8.13	9.24	>(0.00717247387517947)		Encodes SIN3-like 6, a homolog of the transcriptional repressor SIN3 (AT1G24190).
AT1G10550	1.27	7.57	2.91	9.18	>(4.81719140482483e-16)	XYLOGLUCAN:XYLOGLUCOSYL TRANSFERASE 33 (XTH33);XYLOGLUCAN:XYLOGLUCOSYL TRANSFERASE 33 (XET)	Encodes a membrane-localized protein that is predicted to function during cell wall modification.Overexpression of XTH33 results in abnormal cell morphology. It's expression is under epigenetic control by ATX1.
AT1G10750	2.08	3.51	2.7	3.33	>(0.0121661280588796)		carboxyl-terminal peptidase, putative (DUF239);(source:Araport11)
AT1G10870	7.71	11.64	10.17	10.65	>(0.0195615689408071)	VAN3-LIKE PROTEIN3 (VAL3)	A member of ARF GAP domain (AGD), A thaliana has 15 members, grouped into four classes. AGD4 belongs to the Class 1, together with AGD1, AGD2, and AGD3.
AT1G11000	4.35	7.78	5.62	6.51	>(0.00468010920400336)	MILDEW RESISTANCE LOCUS O 4 (ATMLO4);MILDEW RESISTANCE LOCUS O 4 (MLO4)	A member of a large family of seven-transmembrane domain proteins specific to plants, homologs of the barley mildew resistance locus o (MLO) protein. The Arabidopsis genome contains 15 genes encoding MLO proteins, with localization in plasma membrane. Phylogenetic analysis revealed four clades of closely-related AtMLO genes. ATMLO4 belongs to the clade I, with AtMLO11 and AtMLO14. The gene is exp…
AT1G11220	6.52	3.8	4.63	3.86	<(0.0028795054047733)		cotton fiber, putative (DUF761);(source:Araport11)
AT1G11240	30.18	19.83	22.21	23.29	<(0.00398298462059963)		ribosomal RNA-processing protein;(source:Araport11)
AT1G11380	8.8	5.69	10.28	7.81	<(0.000608912465136907)		PLAC8 family protein;(source:Araport11)
AT1G11500	1.83	0.41	0.64	1.11	<(0.00720336960589496)	DESIGUAL 3 (DEAL3)	DUF1218 family member.
AT1G11545	35.29	53.48	35.77	55.77	>(0.00958636117495888)	XYLOGLUCAN ENDOTRANSGLUCOSYLASE/HYDROLASE 8 (XTH8)	xyloglucan endotransglucosylase/hydrolase 8;(source:Araport11)
AT1G11700	17.65	9.38	14.31	12.7	<(1.70524415756842e-05)		senescence regulator (Protein of unknown function, DUF584);(source:Araport11)
AT1G11735	2.18	15.67	3.89	11.73	>(2.02564586468601e-07)	MICRORNA171B (MIR171B)	Encodes a microRNA that targets several SCL family members. MicroRNAs are regulatory RNAs with a mature length of ~21-nucleotides that are processed from hairpin precursors by Dicer-like enzymes. MicroRNAs can negatively regulate gene expression by attenuating translation or by directing mRNA cleavage. Mature sequence: UUGAGCCGUGCCAAUAUCACG Expression of this miRNA oscillates during the diurnal c…
AT1G11740	1.95	1.18	0.94	1.46	<(0.029756712484875)		ankyrin repeat family protein;(source:Araport11)
AT1G11850	25.78	12.52	19.92	24.63	<(0.000148154125840133)		transmembrane protein;(source:Araport11)
AT1G11960	2.87	8.01	3.81	6.74	>(0.00011056254803003)	REDUCED HYPEROSMOLALITY-INDUCED CA2 INCREASE 1.3 (OSCA1.3)	Calcium channel that is phosphorylated by BIK1 in the presence of PAMPS and required for stomatal immunity.
AT1G12260	1.76	3.19	2.17	2.59	>(0.0114530064587614)	NAC 007 (NAC007);NAC 007 (ANAC007);EMBRYO DEFECTIVE 2749 (EMB2749);VASCULAR RELATED NAC-DOMAIN PROTEIN 4 (VND4)	Encodes a NAC-domain transcription factor that is expressed in developing xylem. Over expression of this protein causes ectopic secondary cell wall growth. Complements some of the cell wall defects seen in SND1/NST1 double mutants.
AT1G12990	7.1	12.34	8.48	10.54	>(0.000316238555867139)		beta-1,4-N-acetylglucosaminyltransferase family protein;(source:Araport11)
AT1G13080	38.27	20.08	37.37	26.48	<(1.14072588593953e-08)	CYTOCHROME P450, FAMILY 71, SUBFAMILY B, POLYPEPTIDE 2 (CYP71B2)	cytochrome P450 monooxygenase
AT1G13170	8.04	12.61	10.84	13.2	>(0.0241726316297963)	OSBP(OXYSTEROL BINDING PROTEIN)-RELATED PROTEIN 1D (ORP1D)	OSBP(oxysterol binding protein)-related protein 1D;(source:Araport11)
AT1G13180	4.36	6.63	5.27	6.69	>(0.0196966794440608)	DISTORTED TRICHOMES 1 (DIS1);ACTIN-RELATED PROTEIN 3 (ARP3);ARABIDOPSIS THALIANA ACTIN-RELATED PROTEIN 3 (ATARP3)	Mutant has defect in trichome cell expansion and actin organization resulting in a distorted trichome phenotype.
AT1G13210	4.32	7.82	6.39	8.23	>(0.0302672804810963)	AUTOINHIBITED CA2ﰄ켁 II (ACA.l);AMINOPHOSPHOLIPID ATPASE 11 (ALA11)	Autoinhibited Ca2ﰄ콪 II. ALA11 acts redundantly with ALA3, ALA4, ALA5, ALA9, ALA10 in root and shoot development as well as PIN trafficking and polarity .
AT1G13245	47.22	91.61	32.56	73.27	>(0.00446895123979536)	ROTUNDIFOLIA LIKE 17 (RTFL17);DEVIL 4 (DVL4)	ROTUNDIFOLIA like 17;(source:Araport11)
AT1G13260	10.93	20.11	9.89	16.16	>(8.2625043275501e-05)	RELATED TO ABI3/VP1 1 (RAV1); (ATRAV1);ETHYLENE RESPONSE DNA BINDING FACTOR 4 (EDF4)	Encodes an AP2/B3 domain transcription factor which is upregulated in response to low temperature. It contains a B3 DNA binding domain. It has circadian regulation and may function as a negative growth regulator. The mRNA is cell-to-cell mobile.
AT1G13510	1.58	3.16	2.46	2.76	>(0.00158533811913358)		hypothetical protein (DUF1262);(source:Araport11)
AT1G13607	0.05	1.36	0.51	1.2	>(0.00278457759195128)		Encodes a defensin-like (DEFL) family protein; irondeficiency-regulated gene expression. Unannotated bottom strand transcript is expressed at much higher levels than the top strand transcripts indicative of lncRNA, named CAN OF SPINACH (COS).
AT1G13630	0.74	1.39	1.56	1.25	>(0.0139358620222182)		Tetratricopeptide repeat (TPR)-like superfamily protein;(source:Araport11)
AT1G13635	1.12	1.99	1.65	1.34	>(0.0359964040943303)		DNA glycosylase superfamily protein;(source:Araport11)
AT1G13650	46.43	29.72	13.94	15.55	<(0.000448582503187545)		hypothetical protein;(source:Araport11)
AT1G13770	5.25	8.31	7.64	7.58	>(0.00788733920819951)	ROOT UV-B SENSITIVE 3 (RUS3)	root UVB sensitive protein (Protein of unknown function, DUF647);(source:Araport11)
AT1G13920	7.63	4.73	7.26	4.87	<(0.000500866689989569)		Remorin family protein;(source:Araport11)
AT1G13930	519.19	288.96	443.81	338.88	<(5.5179678813473e-05)		Involved in response to salt stress. Knockout mutants are hypersensitive to salt stress. The mRNA is cell-to-cell mobile.
AT1G14280	38	60.65	28.39	35.15	>(0.00694213072827567)	PHYTOCHROME KINASE SUBSTRATE 2 (PKS2)	Encodes phytochrome kinase substrate 2. PKS proteins are critical for hypocotyl phototropism. Forms a complex with Phot1, Phot2 and NPH3.
AT1G14390	1.29	2.73	2.35	3.17	>(0.00164748614671236)		Leucine-rich repeat protein kinase family protein;(source:Araport11)
AT1G14540	5.08	12.63	8.7	9.71	>(1.54311441681669e-05)	PEROXIDASE 4 (PER4);PEROXIDASE 4 (PRX4)	Class III peroxidase cell wall-targeted protein localized to the micropylar endosperm facing the radicle. Involved in seed germination.
AT1G14550	0.5	2.19	0.84	1.03	>(0.00307793530027681)		Peroxidase superfamily protein;(source:Araport11)
AT1G14600	3.16	6.53	4.07	5.08	>(0.00226950597519327)		Homeodomain-like superfamily protein;(source:Araport11)
AT1G14780	1.2	2.26	2.07	2.81	>(0.00647627402038855)	MEMBRANE ATTACK COMPLEX/PERFORIN-LIKE 1 (MACP1)	MACPF-containing protein.
AT1G14910	8.46	24.19	11.36	19.41	>(4.63006597099497e-06)	(PICALM1B)	ANTH domain-containing protein which functions as adaptor protein for clathrin-mediated endocytosis (CME) of the secretory vesicle-associated longintype R-SNARE VAMP72 group. Interacts with the SNARE domain of VAMP72 and clathrin at the plasma membrane. Required for recycling of R-SNARE proteins.
AT1G14920	24.25	70.05	22.25	55.12	>(5.86878647676636e-17)	RESTORATION ON GROWTH ON AMMONIA 2 (RGA2);GIBBERELLIC ACID INSENSITIVE (GAI)	Similar to a putative transcription factor and transcriptional coactivators. Repressor of GA responses and involved in gibberellic acid mediated signaling. Member of the DELLA proteins that restrain the cell proliferation and expansion that drives plant growth. The protein undergoes degradation in response to GA via the 26S proteasome. GAI may be involved in reducing ROS accumulation in response …
AT1G14970	3.33	5.42	4.47	5.39	>(0.0137628928396534)		O-fucosyltransferase family protein;(source:Araport11)
AT1G14980	184.29	117.03	134.24	127.7	<(0.0028814996260447)	CHAPERONIN 10 (CPN10)	Encodes mitochondrial-localized chaperonin 10 that complements the E.coli groES mutant. Its mRNA is upregulated in response to heat shock treatment and is expressed uniformly in various organs.
AT1G15050	0	2.96	0.23	0.74	>(4.41329015540514e-10)	INDOLE-3-ACETIC ACID INDUCIBLE 34 (IAA34)	Belongs to auxin inducible gene family.
AT1G15100	49.54	27.66	44.24	27.98	<(0.000856687478687195)	RING-H2 FINGER A2A (RHA2A)	Encodes a putative RING-H2 finger protein RHA2a.
AT1G15210	10.21	17.59	16.21	21.12	>(0.0459216075994946)	PLEIOTROPIC DRUG RESISTANCE 7 (PDR7);PLEIOTROPIC DRUG RESISTANCE 7 (ATPDR7);ATP-BINDING CASSETTE G35 (ABCG35)	pleiotropic drug resistance 7;(source:Araport11)
AT1G15270	238.53	152.72	140.59	164.7	<(0.00321566801420994)		Translation machinery associated TMA7;(source:Araport11)
AT1G15405	5.53	1.14	3.22	3.71	<(0.000330939632256681)		other_RNA;(source:Araport11)
AT1G15530	4.08	6.71	5.5	6.5	>(0.00694179970640703)	L-TYPE LECTIN RECEPTOR KINASE S.1 (LECRK-S.1)	Concanavalin A-like lectin protein kinase family protein;(source:Araport11)
AT1G15550	5.86	8.92	5.51	8.87	>(0.0327390962642171)	GA REQUIRING 4 (GA4);GIBBERELLIN 3-OXIDASE 1 (GA3OX1);ARABIDOPSIS THALIANA GIBBERELLIN 3 BETA-HYDROXYLASE 1 (ATGA3OX1)	Involved in later steps of the gibberellic acid biosynthetic pathway. Activated by AGAMOUS in a cal-1, ap1-1 background. Deletion of 208 bp from -1016 to -809 (&#916;-808) resulted in loss of GA-negative feedback (this sequence, which contains a 43-bp sequence GNFEI, was shown to be sufficient for GA-negative feedback).
AT1G15570	5.91	10.85	9.43	10.41	>(0.00694290000746066)	CYCLIN A2;3 (CYCA2;3)	A2-type cyclin. Negatively regulates endocycles and acts as a key regulator of ploidy levels in Arabidopsis endoreduplication. Interacts physically with CDKA;1. Expressed preferentially in trichomes and young developing tissues.
AT1G15580	1.2	33.97	0.69	27.45	>(5.95150012091943e-43)	INDOLE-3-ACETIC ACID INDUCIBLE 5 (IAA5);AUXIN-INDUCIBLE 2-27 (AUX2-27); (ATAUX2-27)	auxin induced protein
AT1G15820	4901.26	3133.22	1967.41	2146.26	<(0.000281691913592551)	LIGHT HARVESTING COMPLEX PHOTOSYSTEM II SUBUNIT 6 (LHCB6); (CP24)	Lhcb6 protein (Lhcb6), light harvesting complex of photosystem II.
AT1G15885	6.24	3.87	4.38	3.77	<(0.027574078575351)		hypothetical protein;(source:Araport11)
AT1G16000	32.79	21.14	23.91	25.59	<(0.00179160077309683)	OUTER ENVELOPE PROTEIN 9.1 (OEP9.1)	Member of the Arabidopsis 7-kDa OEP family. Tail-anchored (TA) membrane protein which possesses a single C-terminal transmembrane domain targeting post-translationally to plastids.
AT1G16150	0.73	1.27	1.05	1.08	>(0.0493690992574241)	WALL ASSOCIATED KINASE-LIKE 4 (WAKL4)	Encodes a WAK-like receptor-like kinase with a cytoplasmic Ser/Thr protein kinase domain and an extracellular domain with EGF-like repeats. Likely involved in Arabidopsis root mineral responses to Zn2, Cu2, K, Na and Ni. The mRNA is cell-to-cell mobile.
AT1G16390	10.43	6.47	8.25	7.11	<(0.000147370177412076)	ORGANIC CATION/CARNITINE TRANSPORTER 3 (ATOCT3);ORGANIC CATION/CARNITINE TRANSPORTER 3 (OCT3)	organic cation/carnitine transporter 3;(source:Araport11)
AT1G16640	2.47	1.5	2.16	1.94	<(0.0476183430778121)		AP2/B3-like transcriptional factor family protein;(source:Araport11)
AT1G16690	2.9	4.59	3.76	4.54	>(0.0438396734119429)	ENHANCER OF POLYCOMB-LIKE 1 A (EPL1A)	Scaffold protein of Nucleosomal acetyltransferase of H4 (NuA4), which is an essential transcriptional coactivator in eukaryotes. Necessary for nucleosomal acetylation of histones H4 and H2A.Z by NuA4 in vitro.
AT1G16730	10.22	2.5	4.08	3	<(3.68954724891015e-12)	UNKNOWN PROTEIN 6 (UP6)	hypothetical protein;(source:Araport11)
AT1G16790	17.8	11.39	14.1	14.48	<(0.0073293125029171)		ribosomal protein-like protein;(source:Araport11)
AT1G17050	58.87	33.67	50.92	37.44	<(1.71163755744126e-08)	SOLANESYL DIPHOSPHATE SYNTHASE 2 (SPS2); (ATSPS2)	Encodes one of the two paralogous solanesyl diphosphate synthases - SPS1 (At1g78510) and SPS2 (At1g17050) - that assemble the side-chain of plastoquinone-9 in plastids.
AT1G17090	9.99	6.38	12.88	9.34	<(0.0121715785158744)		transmembrane protein;(source:Araport11)
AT1G17100	85.24	38.34	108.1	61.2	<(5.32692678094182e-13)	CYTOSOLIC HEME (TETRAPYRROLE) BINDING PROTEIN 1 (CHBP1); (SOUL1); (ATHBP1);HAEM-BINDING PROTEIN 1 (HBP1)	Encodes a cytosolic heme binding protein(cHBP)that can reversibly bind tetrapyrroles including heme, protoporphyrin IX and Mg-protoporphyrin IX dimethyl ester with distinct binding af&#64257;nities.
AT1G17190	27.27	17.34	25.2	21.14	<(0.00104847404281497)	GLUTATHIONE S-TRANSFERASE TAU 26 (ATGSTU26);GLUTATHIONE S-TRANSFERASE TAU 26 (GSTU26)	Encodes glutathione transferase belonging to the tau class of GSTs. Naming convention according to Wagner et al. (2002).
AT1G17230	1.41	2.38	2.09	2.67	>(0.0261869796014177)		Leucine-rich receptor-like protein kinase family protein;(source:Araport11)
AT1G17345	1.15	2.93	0.89	1.34	>(0.0149190038449346)	SMALL AUXIN UPREGULATED RNA 77 (SAUR77)	SAUR-like auxin-responsive protein family;(source:Araport11)
AT1G17420	2.54	1.5	2.82	2.47	<(8.77708465141307e-05)	LIPOXYGENASE 3 (LOX3);ARABIDOPSIS THALIANA LIPOXYGENASE 3 (ATLOX3)	LOX3 encode a Lipoxygenase. Lipoxygenases (LOXs) catalyze the oxygenation of fatty acids (FAs).
AT1G17440	8.01	13.04	11.62	13.84	>(0.0442238857792537)	CYTOKININ-HYPERSENSITIVE 1 (CKH1); (NOBIRO6);ENHANCED ETHYLENE RESPONSE 4 (EER4);TBP-ASSOCIATED FACTOR 12B (TAF12b)	Encodes one of two Arabidopsis proteins with similarity to the TBP-associated factor TAF12. The gene product is an EIN3-interacting TFIID transcription factor required for proper ethylene response, including ERF1 induction. Loss of function mutants show enhanced response to ethylene. Located in nucleus and expressed throughout the plant. Required for ERF1 expression. Cytokinin-hypersensitive 1 (C…
AT1G17820	3.32	5.48	4.47	5.52	>(0.0339757021166101)		testis-expressed sequence 2-like protein (DUF2404);(source:Araport11)
AT1G17990	1.13	0.08	0.08	0.12	<(0.000791409525125728)		FMN-linked oxidoreductases superfamily protein;(source:Araport11)
AT1G18400	4.35	39.09	2.78	25.2	>(2.83696063783666e-20)	BR ENHANCED EXPRESSION 1 (BEE1)	Encodes the brassinosteroid signaling component BEE1 (BR-ENHANCED EXPRESSION 1). Positively modulates the shade avoidance syndrome in Arabidopsis seedlings.
AT1G18570	3.95	8.05	4.78	5.76	>(3.14054281347172e-05)	MYB DOMAIN PROTEIN 51 (MYB51);MYB DOMAIN PROTEIN 51 (AtMYB51); (BW51A); (BW51B);HIGH INDOLIC GLUCOSINOLATE 1 (HIG1)	Encodes a member of the R2R3-MYB transcription family. Involved in indole glucosinolate biosynthesis. The mRNA is cell-to-cell mobile.
AT1G18620	17.16	30	19.26	25.22	>(0.00225146078067576)	TON1 RECRUITING MOTIF 3 (TRM3);LONGIFOLIA 3 (LNG3);LONGIFOLIA 4 (LNG4)	Member of a small gene family in Arabidopsis. Quadruple mutants in this family display defects in cell elongation.
AT1G18670	5.86	11.42	7.55	8.09	>(0.000152349820733846)		Encodes a cyclin-dependent kinase-like protein with a ser/thr protein kinase domain and an N-terminal myristoylation sequence. Mutants in this gene are unable to express female sterility in response to beta-aminobutyric acid, as wild type plants do.
AT1G18870	2.49	5.51	3.05	3.17	>(0.000125571941338637)	ISOCHORISMATE SYNTHASE 2 (ICS2);ARABIDOPSIS ISOCHORISMATE SYNTHASE 2 (ATICS2)	Encodes a protein with isochorismate synthase activity involved in phylloquinone biosynthesis. Mutant studies of this gene's function suggest that its function is redundant with that of ICS1 (AT1G7410).
AT1G19180	6.58	11.36	9.83	11.05	>(0.00166731003706449)	(ATJAZ1); (TIFY10A);JASMONATE-ZIM-DOMAIN PROTEIN 1 (JAZ1)	JAZ1 is a nuclear-localized protein involved in jasmonate signaling. JAZ1 transcript levels rise in response to a jasmonate stimulus. JAZ1 can interact with the COI1 F-box subunit of an SCF E3 ubiquitin ligase in a yeast-two-hybrid assay only in the presence of jasmonate-isoleucine (JA-ILE) or coronatine. Application of jasmonate methyl ester to Arabidopsis roots reduces the levels of a JAZ1:GUS …
AT1G19220	3.11	7.95	4.51	7.88	>(0.000948790170030701)	AUXIN RESPONSE FACTOR11 (ARF11);INDOLE-3-ACETIC ACID INDUCIBLE 22 (IAA22);AUXIN RESPONSE FACTOR 19 (ARF19)	Encodes an auxin response factor that contains the conserved VP1-B3 DNA-binding domain at its N-terminus and the Aux/IAA-like domains III and IV present in most ARFs at its C-terminus. The protein interacts with IAA1 (yeast two hybrid) and other auxin response elements such as ER7 and ER9 (yeast one hybrid). ARF19 protein can complement many aspects of the arf7 mutant phenotype and , together wit…
AT1G19300	6.09	11.08	7.21	10.89	>(0.000266712526544225)	GALACTURONOSYLTRANSFERASE-LIKE 1 (GATL1);PARVUS (PARVUS);GAOLAOZHUANGREN 1 (GLZ1); (ATGATL1)	The PARVUS/GLZ1 gene encodes a putative family 8 glycosyl transferase that contributes to xylan biosynthesis. Its gene expression shows good co-variance with the IRX3 gene involved in secondary cell wall synthesis. PARVUS/GLZ1 is predicted to have galacturonosyltransferase activity and may be involved in the formation of the complex oligosaccharide sequence present at the reducing end of xylan. P…
AT1G19310	6.39	10.65	6.24	8.51	>(0.0035742948427168)		RING/U-box superfamily protein;(source:Araport11)
AT1G19320	0.2	2.02	0.32	1.63	>(1.56174800558236e-07)		Pathogenesis-related thaumatin superfamily protein;(source:Araport11)
AT1G19380	3.24	5.82	4.19	7.72	>(0.0203791009822045)		sugar, putative (DUF1195);(source:Araport11)
AT1G19510	2.02	0.46	1.76	0.77	<(0.000631429696348304)	RAD-LIKE 5 (ATRL5);RADIALIS-LIKE SANT/MYB 4 (RSM4);RAD-LIKE 5 (RL5)	RAD-like 5;(source:Araport11)
AT1G19640	1.41	0.68	0.57	0.67	<(0.0052667199954693)	JASMONIC ACID CARBOXYL METHYLTRANSFERASE (JMT)	Encodes a S-adenosyl-L-methionine:jasmonic acid carboxyl methyltransferase that catalyzes the formation of methyljasmonate from jasmonic acid. Its expression is induced in response to wounding or methyljasmonate treatment.
AT1G19835	17.63	27.6	23.25	27.6	>(0.0203022017282125)	TRICHOME CELL SHAPE 1 (TCS1)	TCS1 encodes a coiled-coil domain protein that binds to microtubules and co-localizes with the cortical microtubules. Mutants have defects in trichome branching and hypocotyl elongation. TCS1 interacts with ZWI and appears to be involved in microtubule assembly.
AT1G19960	6.43	2.87	3.27	4.39	<(0.00732887424792488)		Unknown gene, expression decreased in response to Mn and increased by cytokinin.
AT1G20230	1.12	1.92	1.83	1.85	>(0.0328753025737774)		Pentatricopeptide repeat (PPR) superfamily protein;(source:Araport11)
AT1G20470	7.5	3.02	7.44	4.38	<(4.10155006736431e-05)	SMALL AUXIN UPREGULATED RNA 60 (SAUR60)	SAUR-like auxin-responsive protein family;(source:Araport11)
AT1G20480	1.58	2.66	2.36	2.75	>(0.0190664046655744)		AMP-dependent synthetase and ligase family protein;(source:Araport11)
AT1G20510	6.23	11.16	7.3	9.38	>(0.00413436176730166)	OPC-8:0 COA LIGASE1 (OPCL1)	Encodes an OPC-8:CoA ligase involved in jasmonic acid biosynthesis.
AT1G20580	55.58	30.9	34.68	39.47	<(0.00103534122176328)	(SMD3B)	Core component of spliceosomal snRNP.
AT1G20670	5.42	10	8.03	9.16	>(0.0148450665280234)	BROMODOMAIN-CONTAINING PROTEIN 1 (BRD1)	DNA-binding bromodomain-containing protein, interacts with core SWI/SNF complex components.
AT1G20720	1.27	2.44	1.86	2.3	>(0.00682056577473744)		RAD3-like DNA-binding helicase protein;(source:Araport11)
AT1G20880	3.06	5.81	4.25	5.6	>(0.0035945975793745)		RNA-binding (RRM/RBD/RNP motifs) family protein;(source:Araport11)
AT1G20970	13	20.78	17.14	20.54	>(0.0107757519782889)		calponin-like domain protein;(source:Araport11)
AT1G20980	13.54	22.5	20.73	22.99	>(0.0465211109914998)	SQUAMOSA PROMOTER BINDING PROTEIN-LIKE 14 (SPL14); (FBR6); (SPL1R2);SQUAMOSA PROMOTER BINDING PROTEIN-LIKE 14 (ATSPL14)	Encodes a nuclear plant-specific protein with features characteristic of a transcriptional regulator, including a nuclear localization signal sequence, a plant-specific DNA binding domain (the SBP box), and a protein interaction motif (ankyrin repeats). It unctions as a transcriptional regulator that plays a role not only in sensitivity to FB1, but also in the development of normal plant architec…
AT1G21050	17.77	66.68	15.3	32.42	>(1.66717111138274e-23)		MIZU-KUSSEI-like protein (Protein of unknown function, DUF617);(source:Araport11)
AT1G21060	6.64	25.43	11.27	21.91	>(1.14484278176922e-09)		Serine/Threonine-kinase, putative (Protein of unknown function, DUF547);(source:Araport11)
AT1G21070	6.84	10.38	8.15	10.99	>(0.0154974673705304)	UDP-RHA/UDP-GAL TRANSPORTER 2 (URGT2)	Nucleotide-sugar transporter family protein;(source:Araport11)
AT1G21090	7.65	11.82	10.24	8.49	>(0.0404639071299986)		Cupredoxin superfamily protein;(source:Araport11)
AT1G21130	71.3	42.05	63.79	42.97	<(9.11695153689187e-06)	INDOLE GLUCOSINOLATE O-METHYLTRANSFERASE 4 (IGMT4)	O-methyltransferase family protein;(source:Araport11)
AT1G21190	43.86	24.82	31.47	26.16	<(0.00300629654044968)	SM-LIKE 3A (LSM3A)	Small nuclear ribonucleoprotein family protein;(source:Araport11)
AT1G21270	4.63	9.66	4.86	7.39	>(0.000361604311372253)	WALL-ASSOCIATED KINASE 2 (WAK2)	cytoplasmic serine/threonine protein kinase induced by salicylic acid. mutant plants exhibit a loss of cell expansion and dependence on sugars and salts for seedling growth, affecting the expression and activity of vacuolar invertase.
AT1G21310	484.66	747.71	740.78	777.98	>(0.0278323224602091)	ROOT-SHOOT-HYPOCOTYL DEFECTIVE (RSH);EXTENSIN 3 (ATEXT3);EXTENSIN 3 (EXT3)	Encodes extensin 3.
AT1G21380	16.84	27.78	23.45	27.86	>(0.0209970835819097)	TOM1-LIKE 3 (TOL3)	Encodes a member of the Arabidopsis TOL (TOM1-LIKE) family of ubiquitin binding proteins that acts redundantly in the recognition and further endocytic sorting of a PIN-FORMED (PIN)-type auxin carrier protein at the plasma membrane, modulating dynamic auxin distribution and associated growth responses.
AT1G21410	9.49	5.85	7.22	4.54	<(0.000159701307843062)	(SKP2A)	AtSKP2;1 is a homolog of human SKP2, the human F-box protein that recruits E2F1. Contains an F-box motif at the N-terminal region and a C-terminal Leu-rich repeat domain. Forms part of an E3-ubiquitin-ligase SCF (Skp1, cullin, F-box) complex and recruits phosphorylated AtE2Fc, a transcriptional factor that might play a role in cell division and during the transition from skotomorphogenesis to pho…
AT1G21830	14.4	76.07	14.71	46.11	>(8.25597457978382e-24)		hypothetical protein;(source:Araport11)
AT1G21840	3.17	8.26	4.25	5.67	>(1.24727887668938e-06)	UREASE ACCESSORY PROTEIN F (UREF)	Encodes a urease accessory protein which is essential for the activation of plant urease.
AT1G21870	0	1.33	0.03	1.78	>(4.33230766911706e-12)	GOLGI NUCLEOTIDE SUGAR TRANSPORTER 5 (GONST5)	Encodes a Golgi-localized nucleotide-sugar transporter.
AT1G21910	4.51	10.22	5.56	10.12	>(0.000670036359514239)	DEHYDRATION RESPONSE ELEMENT-BINDING PROTEIN 26 (DREB26)	encodes a member of the DREB subfamily A-5 of ERF/AP2 transcription factor family. The protein contains one AP2 domain. There are 15 members in this subfamily including RAP2.1, RAP2.9 and RAP2.10.
AT1G21980	10.18	21.58	12.31	20.62	>(7.47913607699935e-06)	PHOSPHATIDYLINOSITOL-4-PHOSPHATE 5-KINASE 1 (ATPIP5K1);PHOSPHATIDYLINOSITOL-4-PHOSPHATE 5-KINASE 1 (PIP5K1); (ATPIPK1)	Type I phosphatidylinositol-4-phosphate 5-kinase. Preferentially phosphorylates PtdIns4P. Induced by water stress and abscisic acid in Arabidopsis thaliana. Expressed in procambial cells of leaves, flowers and roots. A N-terminal Membrane Occupation and Recognition Nexus (MORN)affects enzyme activity and distribution.
AT1G22060	7.21	15.93	9.56	12.86	>(1.26518266059563e-05)		sporulation-specific protein;(source:Araport11)
AT1G22150	1.22	2.26	1.29	2.05	>(0.0376373889164423)	SULFATE TRANSPORTER 1;3 (SULTR1;3)	sulfate transporter Sultr1;3
AT1G22220	4.53	2.11	4.15	3.04	<(0.00230698490422764)	AUXIN UP-REGULATED F-BOX PROTEIN 2 (AUF2)	F-box family protein;(source:Araport11)
AT1G22270	62.14	40.49	40.94	50.05	<(0.00527065684092353)	(ATTRM112B);TRNA METHYLTRANSFERASE 112B (TRM112B)	Encodes SMO2 (Small Organ 2). Modulates progression of cell division during organ growth.
AT1G22330	10.77	18.08	14.54	17.05	>(0.00876039792130596)		RNA-binding (RRM/RBD/RNP motifs) family protein;(source:Araport11)
AT1G22370	3.2	1.65	4.16	2.35	<(4.86851070278803e-05)	UDP-GLUCOSYL TRANSFERASE 85A5 (AtUGT85A5);UDP-GLUCOSYL TRANSFERASE 85A5 (UGT85A5)	UDP-glucosyl transferase 85A5;(source:Araport11)
AT1G22590	18.64	12.16	23.41	18.79	<(0.000889827460193932)	AGAMOUS-LIKE 87 (AGL87)	AGAMOUS-like 87;(source:Araport11)
AT1G22610	14.04	24.46	19.06	25.45	>(0.0153878582052271)	MULTIPLE C2 DOMAIN AND TRANSMEMBRANE REGION PROTEIN 6 (MCTP6)	C2 calcium/lipid-binding plant phosphoribosyltransferase family protein;(source:Araport11)
AT1G22630	82.96	51.01	108.81	77.17	<(0.000112483746375413)		SSUH2-like protein;(source:Araport11)
AT1G22640	17.24	10.23	14.1	6.45	<(0.000781391755985013)	ARABIDOPSIS THALIANA MYB DOMAIN PROTEIN 3 (ATMYB3);MYB DOMAIN PROTEIN 3 (MYB3)	MYB-type transcription factor (MYB3) that represses phenylpropanoid biosynthesis gene expression
AT1G22870	2.62	4.99	4.2	5.38	>(0.0296183929440225)	(SCYL2A)	One of two paralogs in Arabidopsis.Loss of both SCYL2B and SCYL2A results in severe growth defects.
AT1G22880	6.46	10.16	11.37	10.94	>(0.00796000683645955)	ARABIDOPSIS THALIANA GLYCOSYL HYDROLASE 9B4 (ATGH9B4);ARABIDOPSIS THALIANA CELLULASE 5 (ATCEL5);CELLULASE 5 (CEL5)	cellulase 5;(source:Araport11)
AT1G22882	9.47	15.62	11.9	15.36	>(0.00101552085231995)	SUN-DOMAIN PROTEIN 3 (SUN3); (STMP1); (ATSUN3)	Encodes a member of the mid-SUN subfamily of SUN-domain proteins that is localized to both the nuclear envelope and the ER. It is involved in early seed development and nuclear morphology. Secreted peptide which functions in plant growth and pathogen defense.
AT1G22890	3.9	8.41	6.59	5.08	>(0.00112190631391494)	(STMP2); (PROSCOOP14)	Secreted peptide which functions in plant growth and pathogen defense.
AT1G22910	9.81	18.58	12.99	17.43	>(0.00330833760378301)		RNA-binding (RRM/RBD/RNP motifs) family protein;(source:Araport11)
AT1G22960	3.18	4.96	4.6	5.64	>(0.029988326496662)		Pentatricopeptide repeat (PPR) superfamily protein;(source:Araport11)
AT1G23080	30.72	69.43	31.35	53.28	>(7.76615515842122e-08)	PIN-FORMED 7 (PIN7);ARABIDOPSIS PIN-FORMED 7 (ATPIN7)	Encodes a novel component of auxin efflux that is located apically in the basal cell and is involved during embryogenesis in setting up the apical-basal axis in the embryo. It is also involved in pattern specification during root development. In roots, it is expressed at lateral and basal membranes of provascular cells in the meristem and elongation zone, whereas in the columella cells it coincid…
AT1G23205	31.65	15.41	41.56	22.13	<(2.2546266608767e-10)		Plant invertase/pectin methylesterase inhibitor superfamily protein;(source:Araport11)
AT1G23340	3.25	7.75	3.99	5.47	>(5.75176602051558e-06)		carboxyl-terminal proteinase, putative (DUF239);(source:Araport11)
AT1G23390	93.28	23.49	45.79	16.97	<(2.11779246193562e-16)	KELCH DOMAIN-CONTAINING F-BOX PROTEIN (KFB)	A kelch domain-containing F-box protein. Its N terminus contains a typical F-box motif but its C-terminal domain only consists of one predicted kelch motif. Predicted to be stu Interacts with chalcone synthase CHS to mediate CHS ubiquitination and degradation.
AT1G23550	2.9	1.62	2.18	1.64	<(0.00941036157467244)	SIMILAR TO RCD ONE 2 (SRO2)	Encodes a protein with similarity to RCD1 but without the WWE domain. The protein does have a PARP signature upstream of the C-terminal protein interaction domain. The PARP signature may bind NAD and attach the ADP-ribose-moiety from NAD to the target molecule. Its presence suggests a role for the protein in ADP ribosylation. Its transcript level is up-regulated by tunicamycin (N-linked glycosyla…
AT1G23560	3.02	1.94	3.03	1.88	<(0.0314894672757421)		OBP32pep, putative (DUF220);(source:Araport11)
AT1G23720	23.57	46.6	45.51	56.95	>(0.0331477826343568)	EXTENSIN 15 (EXT15)	Proline-rich extensin-like family protein;(source:Araport11)
AT1G23740	248.99	155.62	200.2	181.26	<(7.57675369605441e-06)	ALKENAL/ONE OXIDOREDUCTASE (AOR)	AOR is an alkenal/one oxidoreductase that acts on compounds with unsaturated alpha,beta-carbonyls. The activity of this enzyme with a number of substrates, including acrolein and 3-buten-2-one, was demonstrated in vitro using a truncated form of the protein that lacked approximately 80 of the first amino acids. This protein appears to localize to the chloroplast where it likely helps to maintain …
AT1G23760	1.44	2.57	2.19	2.88	>(0.0107243616186783)	(JP630);POLYGALACTURONASE 3 (PG3); (PGL1)	Encodes aromatic rich glycoprotein JP630.
AT1G24020	79.14	50.52	71.21	54.78	<(0.000591525285263331)	MLP-LIKE PROTEIN 423 (MLP423)	MLP-like protein 423;(source:Araport11)
AT1G24148	3.72	1.29	3.71	2.23	<(3.1968879781069e-08)		hypothetical protein;(source:Araport11)
AT1G24190	8.74	13.58	12.35	12.25	>(0.0427526943416751)		Enhances AtERF7-mediated transcriptional repression. RNAi lines show ABA hypersensitivity. Interacts with ERF7 and HDA19.
AT1G24430	0.91	1.83	1.69	1.29	>(0.0295314920493083)		HXXXD-type acyl-transferase family protein;(source:Araport11)
AT1G24530	5.6	9.59	6.89	12.16	>(0.00235757065859191)		Transducin/WD40 repeat-like superfamily protein;(source:Araport11)
AT1G24580	7.16	2.01	6.35	1.68	<(3.34261329619548e-06)		RING/U-box superfamily protein;(source:Araport11)
AT1G24620	1.39	0.63	1.28	1.42	<(0.0439072089389884)	CALMODULIN LIKE 25 (CML25)	Encodes a EF-hand calcium-binding protein family member. Mutants exhibit longer root hairs under phosphate-deficient conditions.
AT1G24996	3.21	0.4	0.38	0.7	<(0.0031231610437134)		hypothetical protein;(source:Araport11)
AT1G25054	0.42	6.03	6.7	5.13	>(6.78884788955119e-07)	(ATLPXC3);LIPID X C3 (LPXC3)	UDP-3-O-acyl N-acetylglycosamine deacetylase family protein;(source:Araport11)
AT1G25400	4.39	2.43	4.98	2.39	<(0.00280178327029214)		transmembrane protein;(source:Araport11)
AT1G26208	0.47	1.21	0.92	0.89	>(0.012394008531662)		Natural antisense transcript overlaps with AT1G26210;(source:Araport11)
AT1G26380	0.91	3.37	1.32	0.94	>(0.00428561415402898)	(ATBBE3);FAD-LINKED OXIDOREDUCTASE (FOX);FAD-LINKED OXIDOREDUCTASE 1 (FOX1)	Functions in the biosynthesis of 4-hydroxy indole-3-carbonyl nitrile (4-OH-ICN), a cyanogenic phytoalexin in Arabidopsis. FOX1 acts as a dehydrogenase on indole cyanohydrin to form indole carbonyl nitrile.
AT1G26390	0.53	2.13	0.71	0.77	>(0.0118897767049462)	(ATBBE4)	FAD-binding Berberine family protein;(source:Araport11)
AT1G26420	0.56	1.5	1.03	0.98	>(0.00103829468462396)	(ATBBE7)	FAD-binding Berberine family protein;(source:Araport11)
AT1G26470	34.41	21.83	23.79	23.84	<(0.00319356644688531)	SNRK2-SUBSTRATE 1 (SNS1)	chromatin modification-like protein;(source:Araport11)
AT1G26530	1.04	0.5	0.9	0.67	<(0.0497985517659496)		PIN domain-like family protein;(source:Araport11)
AT1G26560	20.32	10.59	17.41	9.49	<(6.73675727201061e-09)	BETA GLUCOSIDASE 40 (BGLU40)	beta glucosidase 40;(source:Araport11)
AT1G26790	1.85	0.43	1.74	0.4	<(0.000237246245081539)	CYCLING DOF FACTOR 6 (CDF6)	Dof-type zinc finger DNA-binding family protein;(source:Araport11)
AT1G26800	5.81	3.1	5.15	2.15	<(0.0018431709178483)	MISFOLDED PROTEIN SENSING RING E3 LIGASE 1 (MPSR1); (SNIPER2)	MPSR1 is cytoplasmic E3 ligase that senses misfolded proteins independently of chaperones and targets those proteins for degradation via the 26S proteasome. Involved in the regulation of the homeostasis of sensor NLR immune receptors.
AT1G26945	16.08	65.45	12.69	44.28	>(3.5392846945189e-23)	KIDARI (KDR);PACLOBUTRAZOL RESISTANCE 6 (PRE6)	Encodes a basic helix-loop-helix (bHLH) protein involved in blue/far-red light signaling. Physically interacts with HFR1 and negatively regulates its activity.
AT1G27140	8.12	3.92	7.03	6.54	<(0.000196641627441969)	GLUTATHIONE S-TRANSFERASE TAU 14 (ATGSTU14);GLUTATHIONE S-TRANSFERASE TAU 14 (GSTU14);GLUTATHIONE S-TRANSFERASE 13 (GST13)	Encodes glutathione transferase belonging to the tau class of GSTs. Naming convention according to Wagner et al. (2002).
AT1G27180	1.4	2.42	2.59	2.85	>(0.0320828266675017)		disease resistance protein (TIR-NBS-LRR class);(source:Araport11)
AT1G27410	1.8	4.04	3.23	3.22	>(0.00310693104040697)		DNA repair metallo-beta-lactamase family protein;(source:Araport11)
AT1G27460	13.95	21.39	15.32	20.16	>(0.00681460658970482)	NO POLLEN GERMINATION RELATED 1 (NPGR1)	encodes a calmodulin-binding protein that is expressed in pollen, suspension culture cells, flowers, and fruits. The mRNA is cell-to-cell mobile.
AT1G27740	1.64	0.76	2.27	1.19	<(0.00358473318581394)	ROOT HAIR DEFECTIVE 6-LIKE 4 (RSL4)	Basic helix-loop-helix (bHLH) transcription factor that is sufficient to promote postmitotic cell growth in root-hair cells. RSL4 is a direct transcriptional target of RHD6
AT1G27770	10.79	17.35	13.41	16.79	>(0.0167489076834647)	AUTOINHIBITED CA2+ATPASE 1 (ACA1);PLASTID ENVELOPE ATPASE 1 (PEA1)	Encodes a chloroplast envelope Ca2+ATPase with an N-terminal autoinhibitor.
AT1G28010	3.06	5.57	3	4.82	>(0.00853798528443832)	P-GLYCOPROTEIN 14 (PGP14);ARABIDOPSIS THALIANA ATP-BINDING CASSETTE B14 (ATABCB14);ATP-BINDING CASSETTE B14 (ABCB14);MULTI-DRUG RESISTANCE 12 (MDR12)	Encodes an ATP-binding cassette (ABC) transporter. Expressed in the vascular tissue of primary stem.
AT1G28130	14.64	28.07	16.61	23.85	>(1.32259713909097e-05)	GRETCHEN HAGEN 3.17 (GH3.17); (VAS2)	Encodes an IAA-amido synthase that conjugates Asp and other amino acids to auxin in vitro. Lines carrying insertions in this gene are hypersensitive to auxin.
AT1G28240	9.42	14.72	12.99	14.44	>(0.0157952156745874)	MUCILAGE-RELATED 70 (MUCI70)	strawberry notch protein (DUF616);(source:Araport11)
AT1G28320	8.09	12.42	13.02	13.1	>(0.0244993154575934)	DEGRADATION OF PERIPLASMIC PROTEINS 15 (DEG15); (ATDEG15)	Mutants in this gene are defective in the processing of pre-glyoxysomal malate dehydrogenase (pre-gMDH) to gMDH.
AT1G28440	24.93	43.95	28.17	42.16	>(0.000795254486149293)	HAESA-LIKE 1 (HSL1)	LRR-RLK protein involved in seed longevity. Induced by aging, mutant seeds show decreased germination rate upon aging treatment.
AT1G28600	24.51	13.42	27.44	19.36	<(1.2593051332605e-07)	GUARD-CELL-ENRICHED GDSL LIPASE 2 (GGL2)	GDSL-motif esterase/acyltransferase/lipase. Enzyme group with broad substrate specificity that may catalyze acyltransfer or hydrolase reactions with lipid and non-lipid substrates.
AT1G28610	7.77	4.74	5.68	3.41	<(0.00100318280126728)	GUARD-CELL-ENRICHED GDSL LIPASE 3 (GGL3)	GDSL-motif esterase/acyltransferase/lipase. Enzyme group with broad substrate specificity that may catalyze acyltransfer or hydrolase reactions with lipid and non-lipid substrates.
AT1G28740	0	1.07	0.99	0.5	>(0.0489269850751527)		pre-tRNA tRNA-Pro (anticodon: TGG);(source:Araport11, TAIR10)
AT1G29020	2.44	4.25	2.58	2.7	>(0.0187871337493042)		Calcium-binding EF-hand family protein;(source:Araport11)
AT1G29195	2.81	1.61	3.5	2.52	<(0.0300564706731937)		PADRE protein up-regulated after infection by S. sclerotiorum.
AT1G29240	1.25	2.81	2.41	2.86	>(0.0114388295275457)		transcription initiation factor TFIID subunit, putative (DUF688);(source:Araport11)
AT1G29395	12.94	34.25	23.84	26.44	>(3.81934916182834e-09)	COLD REGULATED 314 THYLAKOID MEMBRANE 1 (COR413-TM1); (DEG25);COLD REGULATED 414 THYLAKOID MEMBRANE 1 (COR414-TM1);COLD REGULATED 314 INNER MEMBRANE 1 (COR413IM1)	Integral membrane protein in the inner envelope of chloroplasts. Provide freezing tolerance. Expression is induced by short-term cold-treatment, water deprivation, and abscisic acid treatment. involved in response to salt tolerance
AT1G29410	2.3	4.13	3.28	2.99	>(0.00483986234616377)	PHOSPHORIBOSYLANTHRANILATE ISOMERASE 3 (PAI3)	Encodes phosphoribosylanthranilate isomerase which catalyzes the third step in tryptophan biosynthesis.
AT1G29430	25.54	63.78	16.45	34.62	>(8.33313702875202e-10)	SMALL AUXIN UPREGULATED RNA 62 (SAUR62)	SAUR762 expression is induced during pollination and expressed in pollen tubes. SAUR62 likely functions in translation of proteins required for pollen tube development/function.
AT1G29440	19.84	88.87	15.25	61.52	>(7.90627141550214e-26)	SMALL AUXIN UP RNA 63 (SAUR63)	Small Auxin Up RNA (SAUR) protein; stimulates plasma membrane (PM) H+ATPase proton pumping activity by inhibiting PM-associated PP2C.D phosphatases, thereby increasing the PM electrochemical potential, acidifying the apoplast, and stimulating cell expansion.
AT1G29450	10.45	53.44	8.48	32.8	>(1.66860953753756e-18)	SMALL AUXIN UPREGULATED RNA 64 (SAUR64)	SAUR-like auxin-responsive protein family;(source:Araport11)
AT1G29460	7.1	35.13	3.76	24.61	>(2.09664395608486e-17)		SAUR-like auxin-responsive protein family;(source:Araport11)
AT1G29465	13.05	46.47	12.34	36.67	>(1.25524177366068e-11)		transmembrane protein;(source:Araport11)
AT1G29490	0.13	3.74	0	0.65	>(2.54196023152762e-09)	SMALL AUXIN UPREGULATED 68 (SAUR68)	SAUR-like auxin-responsive protein family;(source:Araport11)
AT1G29500	10.76	33.21	6.3	26.34	>(1.83409997801585e-09)	SMALL AUXIN UPREGULATED RNA 66 (SAUR66)	SAUR-like auxin-responsive protein family;(source:Araport11)
AT1G29510	18.58	38.17	10.23	28.13	>(0.000492036837310574)	SMALL AUXIN UPREGULATED 68 (SAUR68);SMALL AUXIN UPREGULATED RNA 67 (SAUR67)	This locus was referred to as SAUR68 in PMID:17948056 but the nomenclature should be SAUR67.
AT1G29640	5.42	1.61	5.06	3.38	<(9.5451159616816e-06)	(ATS40-1)	senescence regulator (Protein of unknown function, DUF584);(source:Araport11)
AT1G29690	6.14	9.82	7.77	9.54	>(0.0156219880482779)	CONSTITUTIVE ACTIVE DEFENSE 1 (CAD1);CONSTITUTIVELY ACTIVATED CELL DEATH 1 (CAD1);NECROTIC SPOTTED LESION 2 (NSL2)	Encodes a protein containing a domain with significant homology to the MACPF (membrane attack complex and perforin) domain of complements and perforin proteins that are involved in innate immunity in animals. Transgenic <i>cad1-1</i> mutant plants show lesions seen in the hypersensitive response, as well as a spontaneous activation of expression of pathogenesis-related genes and leading to a 32-f…
AT1G29720	5.24	3.46	3.03	2.58	<(0.0182358269642397)	CELLULOSE SYNTHASE LIKE D2 (CLSD2);RKF-LIKE 1 (RKFL1)	Encodes one of three RECEPTOR-LIKE KINASE IN FLOWERS 1 (RKF1) paralogues that is required in the stigmatic papillae and the female reproductive tract to promote compatible pollen grain hydration and pollen tube growth.
AT1G29890	13.47	21.73	18.29	19.25	>(0.0462311724878477)	REDUCED WALL ACETYLATION 4 (RWA4)	Encodes a homolog of the protein Cas1p known to be involved in polysaccharide O-acetylation in Cryptococcus neoformans. Has high similarity to RWA2 whose mutant displays reduced acetylation. The protein is expressed in the Golgi and is involved in the acetylation of xylan during secondary wall biosynthesis.
AT1G30190	0.08	2.59	0.02	0.93	>(1.30874109176552e-08)		cotton fiber protein;(source:Araport11)
AT1G30210	13.31	21.4	19.62	20.66	>(0.0084355236226767)	TEOSINTE BRANCHED 1, CYCLOIDEA, AND PCF FAMILY 24 (TCP24); (ATTCP24)	TCP family protein involved in heterochronic regulation of leaf differentiation. Represses photomorphogenic growth in miR319-dependent manner. Together with TCP4, 2, 3 and 10 enhances hypocotyl cell elongation by directly activating YUC5.
AT1G30260	12.01	3.94	12.77	8.46	<(4.39010707161224e-09)	AGAMOUS-LIKE 79 (AGL79)	galactosyltransferase family protein;(source:Araport11)
AT1G30280	1.96	1.01	1.25	0.88	<(0.0127189618923384)	AUXILIN-LIKE7 (AUXILIN-LIKE7)	Chaperone DnaJ-domain superfamily protein;(source:Araport11)
AT1G30410	4.2	7.48	6.45	8.28	>(0.00888201751659853)	MULTIDRUG RESISTANCE-ASSOCIATED PROTEIN 13 (ATMRP13);ATP-BINDING CASSETTE C12 (ABCC12);MULTIDRUG RESISTANCE-ASSOCIATED PROTEIN 13 (MRP13)	member of MRP subfamily
AT1G30420	1.93	3.35	2.98	3.3	>(0.0216947892446253)	MULTIDRUG RESISTANCE-ASSOCIATED PROTEIN 12 (MRP12);MULTIDRUG RESISTANCE-ASSOCIATED PROTEIN 12 (ATMRP12);ATP-BINDING CASSETTE C11 (ABCC11)	member of MRP subfamily
AT1G30530	50.44	29.92	47.89	30.73	<(2.62001678761537e-06)	UDP-GLUCOSYL TRANSFERASE 78D1 (UGT78D1)	The At1g30530 gene encodes a UDP-rhamnose:flavonol-3-O-rhamnosyltransferase (UGT78D1) attaching a rhamnosyl residue to the 3-O-position of the flavonols kaempferol and quercetin
AT1G30700	12.66	19.66	23.17	27.54	>(0.00947523501860917)	(ATBBE8)	FAD-binding Berberine family protein;(source:Araport11)
AT1G30750	8.38	13.97	12.98	12.89	>(0.00707457734750423)		TPRXL;(source:Araport11)
AT1G30755	2.73	4.31	3.61	3.7	>(0.023459184048444)	PSK SIMULATOR 2 (PSI2)	elongation factor G, putative (DUF668);(source:Araport11)
AT1G30835	10.21	15.56	15.48	14.88	>(0.0110266949051071)	SADHU NON-CODING RETROTRANSPOSON 1-2 (SADHU1-2)	Member of Sadhu non-coding retrotransposon family The mRNA is cell-to-cell mobile.
AT1G31040	2.46	1.52	2.08	2.29	<(0.0405158066906555)	ORESARA15 (ORE15); (PLATZ3)	ORE15 is a nuclear localized member of the PLATZ family of transcription factors. Based on over expression and loss of function phenotypes, ORE15 functions in regulation of leaf cell proliferation and senescence.
AT1G31050	5.83	9.56	7.22	6.8	>(0.00545011812207276)	PERICYCLE FACTOR TYPE-A 1 (PFA1)	Together with PFA2 and PFA3 governs the competence of pericycle cells to initiate lateral root primordium formation.
AT1G31120	7.01	10.8	9.54	9.25	>(0.036956714500731)	K UPTAKE PERMEASE 10 (KUP10)	potassium transporter
AT1G31175	3.75	5.69	5.2	5.71	>(0.0450186746423116)		cytochrome C oxidase biogenesis Cmc1-like protein;(source:Araport11)
AT1G31780	12.48	21.01	19.16	22.29	>(0.0278215231244228)	CONSERVED OLIGOMERIC GOLGI COMPLEX 7 (COG7);CONSERVED OLIGOMERIC GOLGI COMPLEX 6 (COG6)	Encodes a component of the oligomeric Golgi (COG) complex. Found in pollen golgi apparatus. Loss of function results in defects in pollen tube growth resulting in lack of transmission through the pollen.
AT1G31880	1.57	6.12	2.07	6.26	>(5.21746226053437e-12)		Belongs to five-member BRX gene family. Arabidopsis BRX genes share high levels of similarity among each others, with several conserved domains. The most distinct is BRX domain - highly conserved in all BRX genes among distantly related species. This protein-protein interaction domain is required and sufficient for BRX activity. BRX encodes a key regulator of cell proliferation and elongation in …
AT1G32190	7.81	13.52	7.26	10.21	>(0.00121345481668909)		alpha/beta-Hydrolases superfamily protein;(source:Araport11)
AT1G32520	29.63	15.97	19.78	14.25	<(1.87612408040393e-06)	OXIDATION RESISTANCE 4 (OXR4)	TLDc domain protein;(source:Araport11)
AT1G32582	0	1.23	0.67	0.23	>(0.0237113990928351)	MICRORNA400 (MIR400)	Encodes a microRNA of unknown function that is predicted to target PPR family members. MicroRNAs are regulatory RNAs with a mature length of ~21-nucleotides that are processed from hairpin precursors by Dicer-like enzymes. MicroRNAs can negatively regulate gene expression by attenuating translation or by directing mRNA cleavage.Mature sequence: UAUGAGAGUAUUAUAAGUCAC
AT1G32870	4.96	3.27	4.29	3.31	<(0.00151294922227563)		Expression in rosette leaves is activated by high concentration of boron.
AT1G32900	50.24	31.04	27.76	16.33	<(6.31869461048487e-06)	GRANULE BOUND STARCH SYNTHASE 1 (GBSS1)	Glucosyltransferase specifically responsible for elongating amylose polymers.
AT1G32920	26.82	47.97	25.62	48.58	>(0.0252667058345282)		hypothetical protein;(source:Araport11)
AT1G33060	4.34	8.49	5.81	7.22	>(0.00010441796483112)	NAC 014 (ANAC014);NAC 014 (NAC014)	NAC 014;(source:Araport11)
AT1G33110	19.88	12.68	19.94	14.08	<(6.78073039734258e-06)		MATE efflux family protein;(source:Araport11)
AT1G33240	22.65	39.64	33.26	39.62	>(0.0435195610337345)	GT2-LIKE 1 (AT-GTL1); (ATGTL1);GT-2-LIKE 1 (GTL1);GT2-LIKE 2 (AT-GTL2)	Encodes a plant transcriptional activator that contains two separate, but similar, trihelix DNA-binding domains, similar to GT-2. Gene is expressed in all aerial parts of the plant, with higher level of expression in siliques. At-GTL2 was thought to be a duplicated copy of this gene but is likely to be a cloning artefact, the result of a chimeric clone. Regulates ploidy-dependent cell growth in t…
AT1G33350	0.85	1.54	1.14	1.35	>(0.0398869855799535)		Pentatricopeptide repeat (PPR) superfamily protein;(source:Araport11)
AT1G33440	2.29	3.99	2.71	3.77	>(0.0122179755959536)	NRT1/ PTR FAMILY 4.4 (NPF4.4); (ATNPF4.4); (NRT1.13)	Major facilitator superfamily protein;(source:Araport11)
AT1G33610	3.87	6.46	4.66	4.87	>(0.0133041242489855)		Leucine-rich repeat (LRR) family protein;(source:Araport11)
AT1G33790	3.48	6.48	4.49	8.34	>(0.00303022659163486)		jacalin lectin family protein;(source:Araport11)
AT1G34110	3.48	6.51	5.1	6.3	>(0.00839546335336898)	RGF1 INSENSITIVE 5 (RGI5)	Leucine-rich receptor-like protein kinase family protein;(source:Araport11)
AT1G34260	2.87	4.31	3.97	4.34	>(0.0425709492077371)	FORMS APLOID AND BINUCLEATE CELLS 1A (FAB1D)	Encodes a protein that is predicted to act as a phosphatidylinositol-3P 5-kinase, but, because it lacks a FYVE domain, it is unlikely to be efficiently targeted to membranes containing the porposed phosphatidylinositol-3P substrate. Therefore, its molecular function remains unknown. The mRNA is cell-to-cell mobile.
AT1G34340	4.61	7.74	7.71	7.82	>(0.026877496241584)		alpha/beta-Hydrolases superfamily protein;(source:Araport11)
AT1G34360	4.31	7.57	6.97	9.02	>(0.015672666777901)	INITIATION FACTOR 3-1 (ATIF3-1); (ATINFC-1)	translation initiation factor 3 (IF-3) family protein;(source:Araport11)
AT1G34550	13.68	20.65	16.65	20.02	>(0.0190800116055525)	EMBRYO DEFECTIVE 2756 (EMB2756)	transmembrane protein (DUF616);(source:Araport11)
AT1G34640	12.13	7.46	11.07	6.14	<(0.00281840816909594)		peptidase;(source:Araport11)
AT1G35112	0.3	1.04	1.1	1.41	>(0.0221913963781581)	SADHU NON-CODING RETROTRANSPOSON 2-1 (SADHU2-1)	Member of Sadhu non-coding retrotransposon family
AT1G35115	9.66	16.49	15.34	16.86	>(0.0193046455183542)		transposable_element_gene;(source:Araport11);copia-like retrotransposon family, has a 1.1e-168 P-value blast match to gb|AAO73527.1| gag-pol polyprotein (Glycine max) (SIRE1) (Ty1_Copia-family);(source:TAIR10)
AT1G35140	2.61	4.49	2.25	5.14	>(0.035757067272011)	HYPOXIA RESPONSE UNKNOWN PROTEIN 46 (HUP46);EXORDIUM LIKE 7 (EXL7);PHOSPHATE-INDUCED 1 (PHI-1);EXORDIUM LIKE 1 (EXL1)	EXL1 is involved in the C-starvation response. Phenotypic changes of an exl1 loss of function mutant became evident only under corresponding experimental conditions. For example, the mutant showed diminished biomass production in a short-day/low light growth regime, impaired survival during extended night, and impaired survival of anoxia stress.
AT1G35420	45.35	30.08	41.02	35.66	<(0.000627464759181004)		alpha/beta-Hydrolases superfamily protein;(source:Araport11)
AT1G35560	20.35	13.5	17.42	16.84	<(0.000255864488630734)	TCP DOMAIN PROTEIN 23 (TCP23); (ATTCP23)	Encodes a member of the TCP-P subfamily that is involved in flowering time control and plant development. Mutants present an early flowering phenotype. Promotes together with TCP7, 8, 14, 15, 21, and 23 endoreduplication-dependent cell expansion in leaf.
AT1G36370	13.06	26.2	15.61	23.51	>(8.43987354346219e-05)	MORE SULPHUR ACCUMULATION1 (MSA1);SERINE HYDROXYMETHYLTRANSFERASE 7 (SHM7)	Encodes a nuclear localised protein MSA1 (MORE SULPHUR ACCUMULATION1). Epigenetically regulates sulphur homeostasis. Has sequence similarity to SHM (serine hydroxymethyltransferase) but lacks SHM activity in vitro.
AT1G42470	3.38	5.81	5.75	6.53	>(0.0235433652857599)	NIEMANN-PICK DISEASE TYPE C1-1 (ATNPC1 - 1)	Patched family protein;(source:Araport11)
AT1G43130	7.44	12.04	11.83	13.2	>(0.0201244284692074)	LIKE COV 2 (LCV2)	like COV 2;(source:Araport11)
AT1G43160	5.76	2.83	8.67	4.17	<(1.19473133141578e-05)	RELATED TO AP2 6 (RAP2.6);ETHYLENE RESPONSIVE FACTOR113 (ERF113)	encodes a member of the ERF (ethylene response factor) subfamily B-4 of ERF/AP2 transcription factor family (RAP2.6). The protein contains one AP2 domain. There are 7 members in this subfamily.
AT1G43850	10.06	16.66	15.15	17.98	>(0.0398903510128679)	SEUSS (SEU)	Encodes a transcriptional co-regulator of AGAMOUS, that functions with LEUNIG to repress AG in the outer floral whorls.SEU phase separates upon hyperosmotic stress to form nuclear condensates. SEU condensation is indispensable for osmotic stress tolerance, and loss of SEU dramatically compromises the expression of stress tolerance genes (PMID:36376475).
AT1G43886	0.53	1.1	0.8	0.9	>(0.0247337435614138)		transposable_element_gene;(source:Araport11);copia-like retrotransposon family, has a 5.3e-165 P-value blast match to GB:AAA57005 Hopscotch polyprotein (Ty1_Copia-element) (Zea mays);(source:TAIR10)
AT1G44830	0.23	1.1	1.34	1.25	>(0.00698762947272472)	(ATERF014);ERF GENE CONFERRING POSTHARVEST LONGEVITY IMPROVEMENT 1 (EPI1);ERF TRANSCRIPTION FACTOR 14 (ERF014)	Encodes a nuclear-localized member of the DREB subfamily A-5 of ERF/AP2 transcription factor family. The protein contains one AP2 domain. There are 15 members in this subfamily including RAP2.1, RAP2.9 and RAP2.10. Overexpression in cultured cells results in an increase in pectin deposition.ERF014 differentially regulates responses to bacterial and fungal pathogens.
AT1G45010	14.32	8.74	17.45	9.04	<(0.000626055888156933)		TRAM, LAG1 and CLN8 (TLC) lipid-sensing domain containing protein;(source:Araport11)
AT1G45145	112.87	72.51	112.14	95.36	<(0.0118795117441703)	THIOREDOXIN H-TYPE 5 (ATTRX5);THIOREDOXIN H-TYPE 5 (ATH5);THIOREDOXIN H-TYPE 5 (TRX-H5);THIOREDOXIN H-TYPE 5 (TRX5);LOCUS OF INSENSITIVITY TO VICTORIN 1 (LIV1)	encodes a cytosolic thioredoxin that reduces disulfide bridges of target proteins by the reversible formation of a disulfide bridge between two neighboring Cys residues present in the active site. Thioredoxins have been found to regulate a variety of biological reactions in prokaryotic and eukaryotic cells.
AT1G45234	6.07	16.6	7.8	7.96	>(0.0397123477372965)		pre-tRNA tRNA-Pro (anticodon: TGG);(source:Araport11, TAIR10)
AT1G46264	4.5	7.18	5.03	7.99	>(0.027473730345502)	(AT-HSFB4);HEAT SHOCK TRANSCRIPTION FACTOR B4 (HSFB4);SCHIZORIZA (SCZ)	Encodes SCHIZORIZA, a member of Heat Shock Transcription Factor (Hsf) family. Functions as a nuclear factor regulating asymmetry of stem cell divisions.
AT1G47330	6.35	11.64	9.79	10.96	>(0.0166166496298797)		methyltransferase, putative (DUF21);(source:Araport11)
AT1G47370	1.02	0.14	0.81	0.86	<(0.00202198488601532)	ESPONSE TO THE BACTERIAL TYPE III EFFECTOR PROTEIN HOPBA1 (RBA1)	RBA1 variant in Ag0 background is a TIR-only receptor protein that binds to the bacterial type III effector protein HopBA. The Col-0 variant, which is not expressed, is likely a psuedogene and more highly methylated than the Ag0 variant which is expressed.
AT1G47578	1.34	2.79	2.44	3.65	>(0.0332177723033125)	(LIP2P2)	Redundant octanoyltransferase involved in fatty acid synthesis.
AT1G47990	1.08	0.52	1.55	1.2	<(0.0434657049547367)	GIBBERELLIN 2-OXIDASE 4 (GA2OX4);ARABIDOPSIS THALIANA GIBBERELLIN 2-OXIDASE 4 (ATGA2OX4)	Encodes a gibberellin 2-oxidase that acts on C19 gibberellins. AtGA2OX4 expression is responsive to cytokinin and KNOX activities.
AT1G48100	6.03	2.81	3.59	2.5	<(7.06812473469306e-08)	POLYGALACTURONASE INVOLVED IN EXPANSION3 (PGX3)	Pectin lyase-like superfamily protein;(source:Araport11)
AT1G48140	20.17	10.89	13.82	12.84	<(0.000500148499093245)	DOLICHOL PHOSPHATE MANNOSE SYNTHASE 3 (DPMS3)	Encodes a subunit of the dolichol phosphate mannase synthase (DPMS) complex that may serve as membrane anchors for the catalytic core, DPMS1, or provide catalytic assistance. It is localized in the ER and mediates isoprenyl-linked glycan biogenesis.
AT1G48260	4.14	2.09	2.92	1.98	<(0.000104771954044511)	CBL-INTERACTING PROTEIN KINASE 17 (CIPK17);SNF1-RELATED PROTEIN KINASE 3.21 (SnRK3.21)	Encodes a member of the SNF1-related kinase (SnRK) gene family (SnRK3.21), which has also been reported as a member of the CBL-interacting protein kinases (CIPK17).
AT1G48500	1.45	2.81	3.2	3	>(0.0127801537535199)	(ATJAZ4);JASMONATE-ZIM-DOMAIN PROTEIN 4 (JAZ4);TIFY DOMAIN PROTEIN 6A (TIFY6A)	Jasmonate zim domain transcription factor family protein.Involved in freezing tolerance and JA iduceed leaf senesence.
AT1G48745	14	6.62	10.21	6.28	<(3.49831754265951e-05)		hypothetical protein;(source:Araport11)
AT1G48760	5.34	8.82	7.28	7.86	>(0.00340303682991118)	DELTA-ADAPTIN (delta-ADR);PROTEIN-AFFECTED TRAFFICKING 4 (PAT4);ADAPTOR PROTEIN 3 DELTA (AP-3DELTA)	Encodes the putative delta subunit of the AP(adaptor protein)-3 complex and plays a role in vacuolar function.
AT1G49130	5.43	22.65	5.73	19.95	>(3.49630375632453e-19)	B-BOX DOMAIN PROTEIN 17 (BBX17)	Subgroup III member of the B-box (BBX) family; repressor of floral transition under long-day conditions; regulated by heat shock; interacts with CO; negatively regulates flowering time.
AT1G49500	71.08	45.81	52.96	39.37	<(0.0033558761074054)		transcription initiation factor TFIID subunit 1b-like protein;(source:Araport11)
AT1G49700	1.33	0.51	1.1	0.65	<(0.0103555395762735)		Plant protein 1589 of unknown function;(source:Araport11)
AT1G49730	14	31.94	16.72	21.8	>(2.6906240255802e-07)		Protein kinase superfamily protein;(source:Araport11)
AT1G49780	10.45	16.81	8.38	13.89	>(0.00201360657090397)	PLANT U-BOX 26 (PUB26)	PUB25 and PUB26 are closely related paralogs that encode functional E3 ligases. They function in immune response pathway by targeting BIK1 for degradation.
AT1G50270	1.04	1.78	1.66	1.73	>(0.0261012318863358)	BTB/POZ PROTEIN HYPERSENSITIVE TO ABA 1 (BPH1)	Pentatricopeptide repeat (PPR) superfamily protein;(source:Araport11)
AT1G50290	13.17	8.3	16.03	10.12	<(0.000898799747813404)		hypothetical protein;(source:Araport11)
AT1G51035	2.82	0.34	1.9	0.45	<(0.00160028910335316)		hypothetical protein;(source:Araport11)
AT1G51080	11.39	7.1	9.7	7.46	<(0.000942677753793085)		golgin family A protein;(source:Araport11)
AT1G51170	7.36	11.56	7.12	13.15	>(0.0170650248827723)	UNICORN (UCN);AGC2 KINASE 3 (AGC2-3)	Encodes an active AGC VIII protein kinase that interacts with the putative transcription factor ATS and regulates planar growth during integument development in the ovule. Mutants exhibit ectopic growth in filaments and petals, as well as aberrant embryogenesis.
AT1G51580	6.49	10.97	7.89	10.55	>(0.0255870247821785)	(ATKH4)	RNA-binding KH domain-containing protein;(source:Araport11)
AT1G51650	350.58	222.78	221.63	234.54	<(0.00378307101333418)		ATP synthase epsilon chain;(source:Araport11)
AT1G51700	11.19	6.38	11.08	5.98	<(1.12226071390551e-05)	DOF ZINC FINGER PROTEIN 1 (ADOF1);DOF ZINC FINGER PROTEIN 1 (DOF1)	Encodes dof zinc finger protein (adof1). The mRNA is cell-to-cell mobile.
AT1G51805	18.61	7.32	22.73	9.95	<(2.09655890117343e-15)	STRESS INDUCED FACTOR 3 (SIF3)	Leucine-rich repeat protein kinase family protein;(source:Araport11)
AT1G51860	6.03	9.36	8.07	8.81	>(0.0373806233649984)		Leucine-rich repeat protein kinase family protein;(source:Araport11)
AT1G51890	2.55	3.89	3.05	3.11	>(0.0218351036954943)		Leucine-rich repeat protein kinase family protein;(source:Araport11)
AT1G52120	0.4	1.42	0.63	0.62	>(0.000138409991560903)		Mannose-binding lectin superfamily protein;(source:Araport11)
AT1G52190	15.91	37.02	18.94	30.88	>(4.21458078323116e-08)	NITRATE TRANSPORTER 1.11 (NRT1.11);NRT1/ PTR FAMILY 1.2 (NPF1.2); (ATNPF1.2)	Encodes a low affinity nitrate transporter that is expressed in the plasma membrane and found in the phloem of the major veins of leaves. It is responsible for nitrate redistribution to young leaves.
AT1G52290	4.78	7.63	4.41	5.96	>(0.010944371901999)	PROLINE-RICH EXTENSIN-LIKE RECEPTOR KINASE 15 (PERK15);PROLINE-RICH EXTENSIN-LIKE RECEPTOR KINASE 15 (AtPERK15)	Encodes a member of the proline-rich extensin-like receptor kinase (PERK) family. This family consists of 15 predicted receptor kinases (PMID: 15653807).
AT1G52342	25.74	6.58	30.75	11.94	<(1.24542359997789e-18)		hypothetical protein;(source:Araport11)
AT1G52565	5.11	8.27	3.94	5.52	>(0.0408606212596161)		cytochrome P450 family protein;(source:Araport11)
AT1G52618	4.1	2.4	2.75	4.41	<(0.0436896477131738)		hypothetical protein;(source:Araport11)
AT1G52690	1.87	0.87	2.5	3.09	<(0.0240917278150017)	LATE EMBRYOGENESIS ABUNDANT 7 (LEA7)	Intrinsically disordered protein that stabilizes lactate dehydrogenase (LDH) during drying and freezing.
AT1G52740	132.16	84.79	98.46	90.71	<(0.00594936849577808)	HISTONE H2A PROTEIN 9 (HTA9); (H2A.Z)	Encodes HTA9, a histone H2A protein. Loss of all H2A.Z (triple mutant with HTA8 and HTA11) results in a reduction in DNA methylation of transposons but not that of genes. Loss of H2A.Z causes misregulation of many genes involved in the response to developmental and environmental cues, and that these genes tend to have high levels of gene-body H2A.Z.
AT1G52750	4.12	7.08	5.33	7.12	>(0.0110336531492762)		alpha/beta-Hydrolases superfamily protein;(source:Araport11)
AT1G52830	0.64	19.01	0.28	11.27	>(2.31042024577618e-44)	INDOLE-3-ACETIC ACID 6 (IAA6);SHORT HYPOCOTYL 1 (SHY1)	An extragenic dominant suppressor of the hy2 mutant phenotype. Also exhibits aspects of constitutive photomorphogenetic phenotype in the absence of hy2. Mutants have dominant leaf curling phenotype shortened hypocotyls and reduced apical hook. Induced by indole-3-acetic acid.
AT1G53163	1.05	4.01	1.26	2.96	>(7.78954744286575e-07)		membrane-associated kinase regulator;(source:Araport11)
AT1G53270	0.88	1.96	2.16	1.93	>(0.00765877267646238)	ATP-BINDING CASSETTE G10 (ABCG10)	ABC-2 type transporter family protein;(source:Araport11)
AT1G53440	4.45	8.22	7.69	8.87	>(0.0440796580436427)		Leucine-rich repeat transmembrane protein kinase;(source:Araport11)
AT1G53480	1.38	0.79	0.76	1.27	<(0.0353255581570092)	MTO 1 RESPONDING DOWN 1 (MRD1);ARABIDOPSIS MTO 1 RESPONDING DOWN 1 (ATMRD1)	Encodes MRD1 (mto 1 responding down). Down-regulated in mto1-1 mutant that over-accumulates soluble methionine.
AT1G53542	36.46	24.21	26.3	35.5	<(0.0279324364138173)		hypothetical protein;(source:Araport11)
AT1G53680	8.97	4.85	6.02	5.71	<(0.00122725654894107)	GLUTATHIONE S-TRANSFERASE TAU 28 (ATGSTU28);GLUTATHIONE S-TRANSFERASE TAU 28 (GSTU28)	Encodes glutathione transferase belonging to the tau class of GSTs. Naming convention according to Wagner et al. (2002).
AT1G53730	19.46	30.21	25.06	27.17	>(0.00690109847025267)	STRUBBELIG-RECEPTOR FAMILY 6 (SRF6)	STRUBBELIG-receptor family 6;(source:Araport11)
AT1G53980	0.31	1.99	0.69	0.49	>(0.0254523625480728)		Ubiquitin-like superfamily protein;(source:Araport11)
AT1G54130	18.85	28.41	20.94	24.14	>(0.00728932522700649)	RELA/SPOT HOMOLOG 3 (RSH3); (AT-RSH3);RELA/SPOT HOMOLOG 3 (ATRSH3)	This gene appears to be at least partially redundant with RSH2 (At3g14050). Guanosine tetraphosphate synthesized by RSH2/RSH3 (and CRSH At3g17470) to an unknown extent can repress chloroplast gene expression, and also reduce chloroplast size. Involved in the maintenance of the (p)ppGp level to accustom plastidial gene expression to darkness.
AT1G54140	7.07	13.64	10.74	11.69	>(0.00491962349308213)	TATA BINDING PROTEIN ASSOCIATED FACTOR 21KDA SUBUNIT (TAFII21);TBP-ASSOCIATED FACTOR 9 (TAF9)	putative TATA binding protein associated factor 21kDa
AT1G54180	2.56	3.95	2.97	3.89	>(0.0258454632391766)	ARABIDOPSIS THALIANA BREVIS RADIX-LIKE 3 (ATBRXL3);BREVIS RADIX-LIKE 3 (BRX-LIKE3)	Belongs to five-member BRX gene family. Arabidopsis BRX genes share high levels of similarity among each others, with several conserved domains. The most distinct is BRX domain - highly conserved in all BRX genes among distantly related species. This protein-protein interaction domain is required and sufficient for BRX activity.
AT1G54200	3.43	15.59	4.35	12.25	>(1.9582571079747e-20)	BIG GRAIN 3 (BG3)	DNA mismatch repair Msh6-like protein;(source:Araport11)
AT1G54217	3.24	1.53	3.07	3.25	<(0.00236249503191365)		Ribosomal protein L18ae family;(source:Araport11)
AT1G54360	9.86	17.12	15.47	17.48	>(0.0212567101035941)		Encodes one of two Arabidopsis proteins with significant similarity to the histone fold TBP-associated factor TAF6.
AT1G55080	5.92	8.95	7.58	7.32	>(0.0449554699639545)	(MED9)	mediator of RNA polymerase II transcription subunit-like protein;(source:Araport11)
AT1G55590	4.96	7.71	6.78	6.98	>(0.0300069062531773)		RNI-like superfamily protein;(source:Araport11)
AT1G55820	3.42	5.8	4.57	6.38	>(0.047509173770192)		lysine-specific demethylase, putative (DUF1296);(source:Araport11)
AT1G55870	4.32	7.26	7.42	7.63	>(0.0217542347041318)	(PARN);ARABIDOPSIS THALIANA POLY(A) RIBONUCLEASE (ATPARN);ABA-HYPERSENSITIVE GERMINATION 2 (AHG2)	Encodes a poly(A)-specific ribonuclease, AtPARN. Expression of AtPARN is upregulated by ABA or stress treatment. Mutant is hypersensitivity to salicylic acid as well as ABA. Functions with AGS1 to regulate the poly(A) status of mitochondrial mRNA.
AT1G55950	1.02	0.15	0.13	0.34	<(0.0170035336701568)		DNA-binding storekeeper protein-related transcriptional regulator;(source:Araport11)
AT1G55960	109.77	21.27	85.34	18.12	<(1.29017294658846e-34)	(PCST1)	Regulates the synthetic pathway of proline, betaine and the expression of SOS, NCED and CIPK in response to the osmotic stress resistance.
AT1G56020	4.45	7.97	7.7	7.73	>(0.0052099399268305)		serine/arginine repetitive matrix-like protein;(source:Araport11)
AT1G56045	262.38	170.22	165.87	169.49	<(0.00863643786392726)	RIBOSOMAL PROTEIN EL41Z (EL41Z)	Ribosomal protein L41 family;(source:Araport11)
AT1G56260	5.28	3.47	4.06	4.91	<(0.00654788754626699)	MERISTEM DISORGANIZATION 1 (MDO1);TELOMERIC PATHWAYS IN ASSOCIATION WITH STN1 (TEN1)	Required for the maintenance of stem cells through a reduction in DNA damage.
AT1G56420	7.94	4.78	5.82	4.54	<(0.0100298702775694)		antigenic heat-stable protein;(source:Araport11)
AT1G56540	0.46	1.15	0.55	1.07	>(0.000728398040101434)		Disease resistance protein (TIR-NBS-LRR class) family;(source:Araport11)
AT1G56612	1.69	3.23	2.62	2.49	>(0.00670596997230319)		Natural antisense transcript overlaps with AT1G56610;(source:Araport11)
AT1G57980	6.14	2.16	4.55	2.8	<(1.11000112388975e-10)		Nucleotide-sugar transporter family protein;(source:Araport11)
AT1G58230	4.01	6.75	5.42	6.89	>(0.0293239373336698)	BEACH-DOMAIN HOMOLOG B (BCHB)	binding protein;(source:Araport11)
AT1G58340	3.63	6.04	3	5.38	>(0.00974117322398086)	(ZF14);ZRIZI (ZRZ);BUSH-AND-CHLOROTIC-DWARF 1 (BCD1);ARABIDOPSIS ABNORMAL SHOOT4 (ABS4)	Encodes a plant MATE (multidrug and toxic compound extrusion) transporter that is localized to the Golgi complex and small organelles and is involved in determining the rate of organ initiation. It is also involved in iron homeostasis when plants are under osmotic stress.
AT1G58350	5.21	9.14	8.27	9.72	>(0.0148882598424055)	(ZW18)	Putative serine esterase family protein;(source:Araport11)
AT1G58520	7.6	4.81	11.33	5.65	<(0.00578552450186966)	REDUCED HYPEROSMOLALITY-INDUCED CA2 INCREASE 2.1 (OSCA2.1); (RXW8)	GDSL-like lipase/acylhydrolase superfamily protein;(source:Araport11)
AT1G58848	2.66	1.02	2.22	0.42	<(0.0115657047100752)		Disease resistance protein (CC-NBS-LRR class) family;(source:Araport11)
AT1G59359	2.38	0.09	0.08	0.21	<(0.000142830837302635)	RIBOSOMAL PROTEIN US5Y (US5Y)	Ribosomal protein S5 family protein;(source:Araport11)
AT1G59700	21.73	12.7	16.01	11.43	<(1.06783509133301e-05)	GLUTATHIONE S-TRANSFERASE TAU 16 (ATGSTU16);GLUTATHIONE S-TRANSFERASE TAU 16 (GSTU16)	Encodes glutathione transferase belonging to the tau class of GSTs. Naming convention according to Wagner et al. (2002). The mRNA is cell-to-cell mobile.
AT1G59740	3.16	5.02	5.7	5.99	>(0.0334676367781353)	(ATNPF4.3);NRT1/ PTR FAMILY 4.3 (NPF4.3)	Major facilitator superfamily protein;(source:Araport11)
AT1G59820	5.45	9.31	8.15	9.12	>(0.0310253994389381)	AMINOPHOSPHOLIPID ATPASE 3 (ALA3)	Encodes a phospholipid translocase. Involved in secretory vesicle formation from trans-Golgi in peripheral columella cells at the root tip and pollen tube. Mutants have slow growth,m short primary roots and slow growing pollen tubes.The mRNA is cell-to-cell mobile.ALA3 genetically and physically interacts with ARF GEFs GNOM (At1g13980) and BIG3 (At1g01960) in regulating PIN trafficking and polari…
AT1G60095	0.98	1.89	0.94	0.74	>(0.0249852417459092)		Mannose-binding lectin superfamily protein;(source:Araport11)
AT1G60590	8.75	5.28	23.15	8.62	<(0.000156324700470737)		Pectin lyase-like superfamily protein;(source:Araport11)
AT1G60630	2.34	4.15	3.78	3.22	>(0.010260230311851)		Leucine-rich repeat protein kinase family protein;(source:Araport11)
AT1G60750	0.85	1.76	1.62	1.1	>(0.0428772520096162)		NAD(P)-linked oxidoreductase superfamily protein;(source:Araport11)
AT1G61030	3.77	5.67	5	4.75	>(0.0411217468996257)	(ATWAPL2);WINGS APART-LIKE PROTEIN 2 (WAPL2)	Encodes one of two redundant proteins (the other is WAPL1) that are involved in prophase removal of cohesion during meiosis. Double mutants with wapl1 exhibit reduced fertility due to defects in meiosis and also some abnormal embryo development in rare cases where embryos are formed.
AT1G61065	3.15	2.05	3.74	2.4	<(0.0448940081890289)		1,3-beta-glucan synthase component (DUF1218);(source:Araport11)
AT1G61100	17.13	26.7	20.47	26.8	>(0.0106223515262974)		disease resistance protein (TIR class);(source:Araport11)
AT1G61224	0	1.1	0.21	0.26	>(0.0436614495110812)	MICRORNA842A (MIR842A)	Encodes a microRNA that targets several Jacalin lectin family members. MicroRNAs are regulatory RNAs with a mature length of ~21-nucleotides that are processed from hairpin precursors by Dicer-like enzymes. MicroRNAs can negatively regulate gene expression by attenuating translation or by directing mRNA cleavage. Mature sequence: UCAUGGUCAGAUCCGUCAUCC
AT1G61255	1.24	3	1.02	3.66	>(0.0202549482455455)		hypothetical protein;(source:Araport11)
AT1G61260	4.92	8.69	4.36	7.56	>(0.00207699307777894)		cotton fiber (DUF761);(source:Araport11)
AT1G61300	11.46	7.61	12.13	8.86	<(0.00206964854483347)		LRR and NB-ARC domains-containing disease resistance protein;(source:Araport11)
AT1G61360	3.66	6.53	5.73	5.44	>(0.00053159815703648)		S-locus lectin protein kinase family protein;(source:Araport11)
AT1G61450	8.04	5.12	6.53	3.4	<(0.0399213880321541)		CAP-gly domain linker;(source:Araport11)
AT1G61560	5.16	8.09	6.46	6.78	>(0.00679946124404711)	MILDEW RESISTANCE LOCUS O 6 (ATMLO6);MILDEW RESISTANCE LOCUS O 6 (MLO6)	A member of a large family of seven-transmembrane domain proteins specific to plants, homologs of the barley mildew resistance locus o (MLO) protein. The Arabidopsis genome contains 15 genes encoding MLO proteins, with localization in plasma membrane. Phylogenetic analysis revealed four clades of closely-related AtMLO genes. ATMLO6 belongs to the clade IV, with AtMLO2, AtMLO3 and AtMLO12. The gen…
AT1G61570	76.42	44.69	46.43	49.12	<(0.00134944463856717)	TRANSLOCASE OF THE INNER MITOCHONDRIAL MEMBRANE 13 (TIM13)	Encodes a putative small zinc finger-like protein (TIM13); nucleus-encoded gene whose product is found in the mitochondrial inner membrane space.
AT1G61800	0.79	1.91	2.8	3.07	>(0.0317424515707073)		glucose6-Phosphate/phosphate transporter 2, prefers to exchange Pi or Triose-P for G6P, targets only plastids. Expression is upregulated in the shoot of cax1/cax3 mutant.The mRNA is cell-to-cell mobile.
AT1G61850	6.67	10.61	9.83	10.86	>(0.0360664745233792)	(PLAI)	Encodes a non-specific lipase that hydrolyzes phospholipids as well as galactolipids, at both sn-1 and sn-2 positions. Involved in basal jasmonic acid biosynthesis by releasing the precursor fatty acid from membrane lipids. Mutant plants were impacted in resistance to fungus B. cinerea.
AT1G62310	3.63	6.82	5.8	6.44	>(0.020729745305482)	(JMJ29)	Encodes a probable H3K9me2 demethylase. Functions in trichome morphogenesis via regulation of GL3.
AT1G62440	1.87	3.24	2.99	4.71	>(0.0179176188472452)	LEUCINE-RICH REPEAT/EXTENSIN 2 (LRX2)	encodes a paralog of LRX1 (LEUCINE-RICH REPEAT/EXTENSIN 1) which acts synergistically with LRX1 in root hair cell morphogenesis.
AT1G62540	5.66	2.91	5.37	2.5	<(1.23702775800799e-05)		belongs to the flavin-monooxygenase (FMO) family, encodes a glucosinolate S-oxygenase that catalyzes the conversion of methylthioalkyl glucosinolates to methylsulfinylalkyl glucosinolatesThe mRNA is cell-to-cell mobile.
AT1G62680	1.25	2.44	2.21	1.92	>(0.00868507752121288)		Pentatricopeptide repeat (PPR) superfamily protein;(source:Araport11)
AT1G62700	0.91	2.11	0.89	1.5	>(0.0332383439368362)	VASCULAR RELATED NAC-DOMAIN PROTEIN 5 (VND5);ARABIDOPSIS NAC DOMAIN CONTAINING PROTEIN 26 (ANAC026)	Encodes a NAC-domain transcription factor. Expressed in the vascular tissue.
AT1G62760	1.11	0.33	1.16	0.61	<(0.005396903693804)	(ATPMEI10)	Pectin methylesterase inhibitor that controls PME activity and pectin methylesterification during Botrytis infection.
AT1G62914	2.11	3.9	3.11	3.83	>(0.0479226774584243)		pentatricopeptide (PPR) repeat-containing protein;(source:Araport11)
AT1G62950	2.86	5.41	2.91	5.44	>(0.000143957224280103)		leucine-rich repeat transmembrane protein kinase family protein;(source:Araport11)
AT1G62960	32.31	19.75	29.27	18.59	<(1.53497681608208e-06)	ACC SYNTHASE 10 (ACS10)	Encodes an aminotransferase with broad specificity for aspartate and aromatic amino aids such as tyrosine and phenylalanine. It does not act on branched chain amino acids and does not have ACC synthase activity.
AT1G62975	6.72	3.08	9.94	3.65	<(2.12841585683291e-08)		basic helix-loop-helix (bHLH) DNA-binding superfamily protein;(source:Araport11)
AT1G63240	5.23	8.5	7.02	7.48	>(0.00834213841291592)	ROS1-ASSOCIATED METHYL-DNA BINDING PROTEIN 1 (RMB1)	Methyl-DNA binding protein which interacts with RMB1 and ROS1 acting in the base excision repair pathway through DNA methylation.
AT1G63300	5.13	8.42	6.55	6.97	>(0.00163910037929476)		Myosin heavy chain-related protein;(source:Araport11)
AT1G63360	11.37	7.34	12.72	9.77	<(3.76733565945648e-06)		Disease resistance protein (CC-NBS-LRR class) family;(source:Araport11)
AT1G63420	5.24	8.49	7.28	7.3	>(0.00467923260337612)		O-glucosyltransferase-like protein (DUF821);(source:Araport11)
AT1G63580	1.52	0.41	0.6	0.47	<(0.00536516365935035)		Encodes a plasma membrane-localized protein with two DUF26 domains and a GPI anchor domain.
AT1G63740	2.04	3.89	3.4	3.9	>(0.00530241019218323)		Disease resistance protein (TIR-NBS-LRR class) family;(source:Araport11)
AT1G63860	1.15	2.09	1.08	1.77	>(0.00494351289132411)		Disease resistance protein (TIR-NBS-LRR class) family;(source:Araport11)
AT1G64050	7.16	11.47	9.6	9.35	>(0.0259138731804284)		hypothetical protein;(source:Araport11)
AT1G64185	4.02	2.65	3.35	3.49	<(0.0495207423566098)	GLYOXALASE I-LIKE;5 (GLXI-LIKE;5)	Vicinal oxygen chelate (VOC) superfamily member.
AT1G64470	3.32	6.39	5.15	6.74	>(0.024752447608342)
AT1G64500	72.1	23.75	57.27	39.16	<(5.07055478140076e-20)	(THRUMIN1)	A member of a protein family found in plants and animals that contain conserved C-terminal glutaredoxin-like and putative zinc-binding cysteine-rich domains. It is involved in light stimulated actin bundling and chloroplast movement. The mRNA is cell-to-cell mobile.
AT1G64625	0.65	2.48	1.2	2.02	>(8.70690274993166e-06)	LONESOME HIGHWAY LIKE 3 (LHL3); (LL1);FEHLSTART (FST)	Encodes a plant-specific basic helix-loop-helix (bHLH) protein that is required for normal meiotic entry and the establishment of meiotic synchrony. It plays a role in xylem differentiation downstream of auxin.
AT1G64640	22.45	47.21	26.47	50.34	>(1.17843830561444e-06)	EARLY NODULIN-LIKE PROTEIN 8 (ENODL8); (AtENODL8)	early nodulin-like protein 8;(source:Araport11)
AT1G64660	4.87	7.38	5.02	7.71	>(0.0373578493575891)	METHIONINE GAMMA-LYASE (ATMGL);METHIONINE GAMMA-LYASE (MGL)	Encodes a functional methionine gamma-lyase, a cytosolic enzyme catalyzes the degradation of methionine into methanethiol, alpha-ketobutyrate and ammonia. The catabolism of excess methionine is important to methionine homeostasis. The mRNA is cell-to-cell mobile.
AT1G64670	12.72	24.94	15.2	22.27	>(0.0132950750014303)		Encodes a epidermally expressed extracellular protein that likely functions as an alpha-beta hydrolase and is required for normal cuticle formation. Homozygous mutant plants are dwarfed and have abnormal leaves, collapsed cells, reduced numbers of trichomes. The specific role of BDG is unclear: it may function in cutin biosynthesis or as a cross-linking enzyme in the cell wall itself.
AT1G64850	55.38	36.61	45.04	35.94	<(0.004464759430268)		Calcium-binding EF hand family protein;(source:Araport11)
AT1G64960	2.97	4.89	4.22	4.73	>(0.00586135103130114)	(CAP-G2)	ARM repeat superfamily protein;(source:Araport11)
AT1G64970	14.19	7.88	8.88	6.8	<(6.72004566500482e-06)	VITAMIN E DEFICIENT 4 (VTE4); (TMT1);GAMMA-TOCOPHEROL METHYLTRANSFERASE (G-TMT)	gamma-tocopherol methyltransferase (g-TMT) mRNA, nuclear; mutant has Deficient in alpha and beta tocopherol; Accumulates gamma tocopherol in leaves
AT1G65190	30.67	18.51	46.58	29.62	<(9.49377695216846e-07)	(ZRK13)	Required for resistance against Pseudoidium neolycopersici in Arabidopsis accession Bla-6.
AT1G65486	5.81	3.29	9.28	4.35	<(0.00687096515939069)	(STMP4)	Secreted peptide which functions in plant growth and pathogen defense.
AT1G65490	66.69	20.85	58.46	34.2	<(2.82928541281077e-19)	(STMP5)	Secreted peptide which functions in plant growth and pathogen defense.
AT1G65690	11.26	17.43	14.9	17.35	>(0.0119971526093439)	NDR1/HIN1-LIKE 6 (NHL6)	Encodes NHL6 (NDR1/HIN1-like 6). Plays an important role in the abiotic stresses-induced ABA signaling and biosynthesis, particularly during seed germination and early seedling development.
AT1G65840	40.03	61.13	47.64	68.5	>(0.0103676181825464)	POLYAMINE OXIDASE 4 (ATPAO4);POLYAMINE OXIDASE 4 (PAO4)	encodes a peroxisomal polyamine oxidase, involved in the back-conversion polyamine degradation pathway. Among the five polyamine oxidases in the Arabidopsis genome, PAO4 is the major isoform in root peroxisomes. The mRNA is cell-to-cell mobile.
AT1G65870	16.07	2.65	13.85	4.11	<(3.91406109782898e-21)	DIRIGENT PROTEIN 21 (DIR21)	Disease resistance-responsive (dirigent-like protein) family protein;(source:Araport11)
AT1G65920	2.02	9.21	2.37	7.63	>(8.80030818578462e-15)	(PRAF1)	Regulator of chromosome condensation (RCC1) family with FYVE zinc finger domain. PRAF/RLD family member.
AT1G66090	0.74	1.52	1.35	1.59	>(0.0259256272076158)	TIR-NBS3 (TN3)	Disease resistance protein (TIR-NBS class);(source:Araport11)
AT1G66180	25.32	38.55	28	37.85	>(0.0128464394706356)		The gene encodes a putative aspartyl protease (ASP). Its expression is induced in response to light and ascorbate. The mRNA is cell-to-cell mobile.
AT1G66190	9.25	5.21	7.63	6.47	<(0.00225641235935081)		hypothetical protein;(source:Araport11)
AT1G66240	194.44	128.97	139.51	118.35	<(0.0167322692691345)	HOMOLOG OF ANTI-OXIDANT 1 (ATX1);HEAVY METAL ASSOCIATED PROTEIN 14 (ATHMP14); (ATATX1)	homolog of anti-oxidant 1;(source:Araport11)
AT1G66345	1.75	3.1	2.09	2.24	>(0.0268647190943675)	MITOCHONDRIAL INTRON SPLICING FACTOR 26 (MISF26)	Pentatricopeptide Repeat Protein involved in splicing of nad4 intron which affects biogenesis of the respiratory complex I.
AT1G66350	5.1	8.31	5.47	8.46	>(0.0123456970290336)	RGA-LIKE 1 (RGL1); (RGL)	Negative regulator of GA responses, member of GRAS family of transcription factors. Also belongs to the DELLA proteins that restrain the cell proliferation and expansion that drives plant growth. RGL1 may be involved in reducing ROS accumulation in response to stress by up-regulating the transcription of superoxide dismutases. Rapidly degraded in response to GA. Involved in flower and fruit devel…
AT1G66540	1.23	0.56	0.74	0.06	<(0.00351168050684918)		Cytochrome P450 superfamily protein;(source:Araport11)
AT1G66725	24.04	5.65	21.48	5.79	<(2.29404494159107e-10)	MICRORNA163 (MIR163)	Encodes a microRNA that targets several SAMT family members. miR163, is highly expressed in A. thaliana diploids but down-regulated in A. thaliana autotetraploids and repressed in A. arenosa and A. suecica. MicroRNAs are regulatory RNAs with a mature length of ~21-nucleotides that are processed from hairpin precursors by Dicer-like enzymes. MicroRNAs can negatively regulate gene expression by att…
AT1G66820	60.4	29.42	58.86	53.21	<(2.14952559035943e-05)		glycine-rich protein;(source:Araport11)
AT1G66840	12.64	7.14	14.64	9.85	<(9.10102113447251e-09)	PLASTID MOVEMENT IMPAIRED 2 (PMI2);WEAK CHLOROPLAST MOVEMENT UNDER BLUE LIGHT 2 (WEB2)	Encodes a coiled-coil protein WEB2 (weak chloroplast movement under blue light 2, also named PMI2/plastid movement impaired 2). Involved in chloroplast avoidance movement under intermediate and high light intensities. WEB2, together with another coiled-coil protein WEB1 (AT2G26570), maintains the chloroplast photorelocation movement velocity.
AT1G66940	17.88	38.48	16.54	27.82	>(3.32272241503901e-08)		kinase-like protein;(source:Araport11)
AT1G67040	5.39	9.24	6.4	7.65	>(0.00787190211832339)		DnaA initiator-associating protein;(source:Araport11)
AT1G67050	11.01	20.6	10.25	16.7	>(0.00053009506800483)		membrane-associated kinase regulator;(source:Araport11)
AT1G67250	77.7	51.15	50.36	53.04	<(0.00636869280034987)	(UMP1A)	20S proteasome maturation factor.
AT1G67265	0	2.7	0.12	2.13	>(1.07438989787489e-12)	DEVIL 3 (DVL3);ROTUNDIFOLIA LIKE 21 (RTFL21)	ROTUNDIFOLIA like 21;(source:Araport11)
AT1G67626	1.7	0.85	1.83	1.52	<(0.0492596323982558)		transposable_element_gene;(source:Araport11);pseudogene, hypothetical protein;(source:TAIR10)
AT1G67785	305.87	192.63	227.1	214.51	<(0.00382801252891985)		hypothetical protein;(source:Araport11)
AT1G67800	4.22	7.36	6.58	6.26	>(0.0111986437253629)	(RGLG5)	Copine (Calcium-dependent phospholipid-binding protein) family;(source:Araport11)
AT1G67850	3.37	5.29	4.85	4.97	>(0.0319009067296188)		lysine ketoglutarate reductase trans-splicing protein (DUF707);(source:Araport11)
AT1G67860	15.54	9.32	10.65	6.31	<(0.0105647588074106)		transmembrane protein;(source:Araport11)
AT1G67900	15.64	104.65	12.44	81.49	>(1.03286158308406e-44)	(NPY8)	Encodes a gene homologous to the NPY family based on deep phylogeny.
AT1G67910	6.87	3.57	8.17	5.84	<(2.12077274036132e-05)		hypothetical protein;(source:Araport11)
AT1G67930	8.04	14.38	11.27	15.23	>(0.0468069374397364)	CONSERVED OLIGOMERIC GOLGI COMPLEX 5 (COG5)	Golgi transport complex protein-like protein;(source:Araport11)
AT1G68020	9.05	14.95	8.81	10.64	>(0.000953673934101783)	(ATTPS6);TREHALOSE -6-PHOSPHATASE SYNTHASE S6 (TPS6)	Encodes an enzyme putatively involved in trehalose biosynthesis. The protein has a trehalose synthase (TPS)-like domain and a trehalose phosphatase (TPP)-like domain. It can complement a yeast mutant lacking both of these activities suggesting that this is a bifunctional enzyme.
AT1G68100	10.05	15.12	12.33	14.17	>(0.0124270711620959)	IAA-ALANINE RESISTANT 1 (IAR1)	member of IAA-alanine resistance protein 1
AT1G68190	16.12	46.92	19.37	25.98	>(1.03383669944262e-10)		B-box zinc finger family protein;(source:Araport11)
AT1G68238	77.89	27.62	42.71	44.8	<(2.73723220195014e-08)		transmembrane protein;(source:Araport11)
AT1G68330	1.48	4.4	2.06	4.31	>(0.00047456601487547)		membrane-associated kinase regulator;(source:Araport11)
AT1G68360	1.71	4.32	2.85	5.42	>(0.00585456379591686)	GLABROUS INFLORESCENCE STEMS 3 (GIS3)	Encodes a nuclear localized member of the C2H2 family of TFIIIA transcription factors.GIS3 is involved in trichome initiation and development downstream of GA and cytokinin signaling. GIS regulates the expression GIS and GIS2.
AT1G68430	6.12	4.03	5.29	4.16	<(0.025729451540061)		hypothetical protein;(source:Araport11)
AT1G68440	102.85	38.67	84.48	45.27	<(8.10893489001131e-10)		Transmembrane protein;(source:Araport11). Expression induced by abiotic stressors such as ABA, drought, heat, light, NaCl, osmotic stress and wounding.
AT1G68480	0.76	1.76	0.96	1.02	>(0.0313431819391499)	JAGGED (JAG)	Encodes a putative zinc finger transcription factor that is necessary for proper lateral organ shape and is sufficient to induce the proliferation of lateral organ tissue. Together with NUB, it is involved in stamen and carpel development.
AT1G68560	69.99	183.14	85.09	132.32	>(1.39472313339892e-10)	ALPHA-XYLOSIDASE 1 (ATXYL1);ALPHA-XYLOSIDASE 1 (XYL1);THERMOINHIBITION RESISTANT GERMINATION 1 (TRG1); (TRG1);ALTERED XYLOGLUCAN 3 (AXY3); (GH31)	Encodes a bifunctional alpha-l-arabinofuranosidase/beta-d-xylosidase that belongs to family 3 of glycoside hydrolases.
AT1G68920	6.9	10.55	9.08	9.25	>(0.0321012499021465)	(BHLH49);CIB1 LIKE PROTEIN 1 (CIL1)	basic helix-loop-helix (bHLH) DNA-binding superfamily protein;(source:Araport11)
AT1G69010	14.08	33.38	17.25	22.45	>(3.15918807006977e-09)	BES1-INTERACTING MYC-LIKE PROTEIN 2 (BIM2)	Encodes BES1-INTERACTING MYC-LIKE 2 (BIM2), a PAR1 (PHYTOCHROME RAPIDLY REGULATED 1)-interacting protein that positively modulates the shade avoidance syndrome in Arabidopsis seedlings.
AT1G69040	18.65	39.33	25.58	30.22	>(3.98636548954726e-07)	ACT DOMAIN REPEAT 4 (ACR4)	ACT-domain containing protein involved in feedback regulation of amino acid metabolism
AT1G69070	9.5	16.11	15.17	16.73	>(0.0490730956904212)		nucleolar-like protein;(source:Araport11)
AT1G69160	20.2	33.29	13.4	20.64	>(0.000725459737277002)	BIG GRAIN LIKE 1 (BGL1)	suppressor;(source:Araport11)
AT1G69450	9.43	14.63	14.84	13.66	>(0.00707998550729097)	REDUCED HYPEROSMOLALITY-INDUCED CA2 INCREASE 2.4 (OSCA2.4)	Early-responsive to dehydration stress protein (ERD4);(source:Araport11)
AT1G69526	7.05	4.68	8.13	5.88	<(0.012298372672696)		S-adenosyl-L-methionine-dependent methyltransferases superfamily protein;(source:Araport11)
AT1G69620	434.61	288.97	305.9	314.95	<(0.00245955829870482)	RIBOSOMAL PROTEIN L34 (RPL34);RIBOSOMAL PROTEIN EL34Y (EL34Y)	putative 60S ribosomal protein L34 The mRNA is cell-to-cell mobile.
AT1G69690	4.41	9.2	6.62	9.41	>(0.0164334317465306)	(AtTCP15);TEOSINTE BRANCHED1/CYCLOIDEA/PCF 15 (TCP15)	AtTCP15 is involved in the regulation of endoreduplication. Modulates GA-dependent stamen filament elongation by direct activation of SAUR63 subfamily genes through conserved target sites in their promoters. Promotes together with TCP8, 14 and 7 endoreduplication-dependent cell expansion in leaf.
AT1G69730	6.37	4.05	6.15	4.88	<(0.000325426308832451)		Wall-associated kinase family protein;(source:Araport11)
AT1G70000	12.08	6.12	15.35	9.07	<(5.55763538384569e-10)	(MYBD)	Encodes a MYB-like Domain transcription factor that plays a positive role in anthocyanin accumulation in response to light and cytokinin via repression of MYBL2.MYBD expression increased in response to light or cytokinin, and MYBD enhanced anthocyanin biosynthesis via the repression of MYBL2 encoding for a transcription factor that had a negative effect on this process. In addition, MYBD can bind…
AT1G70210	10.24	18.31	13.48	10.61	>(0.000176177970249508)	CYCLIN D1;1 (CYCD1;1); (ATCYCD1;1)	Encodes a D-type cyclin that physically interacts with CDC2A. Its expression is upregulated early during germination.
AT1G70250	6.83	4.26	7.24	5.69	<(4.51714921484295e-06)	GLYCOSYLPHOSPHATIDYLINOSITOL-ANCHORED LIPID PROTEIN TRANSFER 32 (LTPG32)	Encodes a Protease inhibitor/seed storage/LTP family protein.
AT1G70420	5.05	3.01	4.25	2.9	<(0.00582890201569474)		DNA ligase-like protein, putative (DUF1645);(source:Araport11)
AT1G70560	19.11	8.66	19.18	13.9	<(2.10089873441878e-12)	TRANSPORT INHIBITOR RESPONSE 2 (TIR2);WEAK ETHYLENE INSENSITIVE 8 (WEI8);TRYPTOPHAN AMINOTRANSFERASE OF ARABIDOPSIS 1 (TAA1);SHADE AVOIDANCE 3 (SAV3);CYTOKININ INDUCED ROOT CURLING 1 (CKRC1)	TAA1 is involved in the shade-induced production of indole-3-pyruvate (IPA), a precursor to IAA, a biologically active auxin. It is also involved in regulating many aspects of plant growth and development from embryogenesis to flower formation and plays a role in ethylene-mediated signaling. This enzyme can catalyze the formation of IPA from L-tryptophan. Though L-Trp is expected to be the prefer…
AT1G70620	15.71	24.26	22.05	22.3	>(0.0447190423608649)		cyclin-like protein;(source:Araport11)
AT1G70700	18.4	11.48	24	14.98	<(0.000269145110679775)	JASMONATE-ZIM-DOMAIN PROTEIN 9 (JAZ9)	JAZ9 is a protein presumed to be involved in jasmonate signaling. JAZ9 transcript levels rise in response to a jasmonate stimulus. JAZ9 can interact with the COI1 F-box subunit of an SCF E3 ubiquitin ligase in a yeast-two-hybrid assay only in the presence of jasmonate-isoleucine (JA-ILE) or coronatine. The Jas domain appears to be important for JAZ9-COI1 interactions in the presence of coronatine…
AT1G70750	4.09	7.2	4.9	7.02	>(0.000226344454256264)	MYOSIN BINDING PROTEIN 2 (MYOB2)	myosin-binding protein (Protein of unknown function, DUF593);(source:Araport11)
AT1G70890	152.84	99.35	135.29	109.82	<(0.00370557944331904)	MAJOR LATEX PROTEIN LIKE 43 (MLP43);MLP-LIKE PROTEIN 43 (MLP43)	MLP-like protein 43;(source:Araport11)
AT1G70940	32.02	122.98	33.22	111.4	>(1.63234882128462e-15)	PIN-FORMED 3 (PIN3);ARABIDOPSIS PIN-FORMED 3 (ATPIN3)	A regulator of auxin efflux and involved in differential growth. PIN3 is expressed in gravity-sensing tissues, with PIN3 protein accumulating predominantly at the lateral cell surface. PIN3 localizes to the plasma membrane and to vesicles. In roots, PIN3 is expressed without pronounced polarity in tiers two and three of the columella cells, at the basal side of vascular cells, and to the lateral …
AT1G70950	2.87	4.96	3.54	5.36	>(0.0101429489379387)	WAVE DAMPENED 7 (WDL7)	Microtubule-stabilizing protein. Module with MREL57 regulates microtubule disassembly to mediate stomatal closure in response to drought stress and ABA treatment. MREL57 interacts with, ubiquitinates and degrades WDL7, effect is enhanced by ABA.
AT1G71030	14.95	8.8	4.75	1.12	<(6.71455888245026e-05)	ARABIDOPSIS MYB-LIKE 2 (ATMYBL2);MYB-LIKE 2 (MYBL2)	Encodes a putative myb family transcription factor. In contrast to most other myb-like proteins its myb domain consists of a single repeat. A proline-rich region potentially involved in transactivation is found in the C-terminal part of the protein. Its transcript accumulates mainly in leaves.
AT1G71110	5.48	8.54	6.9	7.72	>(0.00705798912404654)		transmembrane protein;(source:Araport11)
AT1G71130	10.24	6.23	8.21	6.06	<(0.0163871539734819)	CYTOKININ RESPONSE FACTOR 8 (CRF8);ETHYLENE RESPONSE FACTOR 70 (ERF070); (ATERF070)	encodes a member of the ERF (ethylene response factor) subfamily B-5 of ERF/AP2 transcription factor family. The protein contains one AP2 domain. There are 7 members in this subfamily.
AT1G71200	3.99	2.23	1.81	2.38	<(0.023210125764909)	CU-DEFICIENCY INDUCED TRANSCRIPTION FACTOR 1 (CITF1);BASIC HELIX LOOP HELIX 160 (BHLH160)	bHLH160 transcription factor. Induced by copper deficiency and seems to mediate copper uptake along with SPL7. Alternative splicing variant in response to MeJa treatment has potential novel function where it can dimerize but not bind DNA, resulting in a function opposite of the primary isoform.
AT1G71240	4.53	7.02	6.51	6.86	>(0.0378348113973269)		chromosome-partitioning protein, putative (DUF639);(source:Araport11)
AT1G71380	0.87	1.59	1.41	1.59	>(0.0405488773447365)	ARABIDOPSIS THALIANA GLYCOSYL HYDROLASE 9B3 (ATGH9B3);CELLULASE 3 (CEL3);CELLULASE 3 (ATCEL3)	cellulase 3;(source:Araport11)
AT1G71410	8.58	15.75	13.43	15.96	>(0.0441578132149824)	(SCYL2B)	One of two paralogs in Arabidopsis.SCYL2B is a membrane localized protein that interacts with components of clathrin-mediated vesicle trafficking pathways. Loss of both SCYL2B and .SCYL2A results in severe growth defects.
AT1G71900	9.67	15.69	14.83	15.31	>(0.0151918583775665)	(ENOR3L4)	magnesium transporter, putative (DUF803);(source:Araport11)
AT1G71970	17.56	29.54	15.86	16.76	>(0.00081495076843546)		hypothetical protein;(source:Araport11)
AT1G71980	22.66	35.26	30.6	33.13	>(0.032130309517044)	(RMR2)	RMR2 is a secretory pathway protein localized to the trans-golgi network. It belongs to a family of vacuolar sorting receptors. If forms heterodimers with RMR1.
AT1G71990	2.99	4.8	3.73	3.31	>(0.0311746106225444)	FUCOSYLTRANSFERASE 13 (FUT13); (ATFUT13); (FUCTC); (FT4-M);ARABIDOPSIS FUCOSYLTRANSFERASE 4 (ATFT4)	This gene encodes a Lewis-type alpha 1,4-fucosyltransferase
AT1G72030	32.61	16.76	44.37	27.19	<(4.26740818517862e-09)	GCN5&#8208;RELATED N&#8208;ACETYLTRANSFERASE 10 (GNAT10); (SNAT6)	A dark-induced and highly-expressed melatonin synthetase encoding serotonin N-acetyltransferase.
AT1G72180	12.58	19.55	12.96	15.59	>(0.0389985079906567)	C-TERMINALLY ENCODED PEPTIDE RECEPTOR 2 (CEPR2)	Encodes a leucine-rich repeat receptor kinase that functions as a receptor for CEP1 peptide. Mediates nitrate uptake signaling.
AT1G72210	1.73	2.95	2.55	1.93	>(0.0252051487079072)	(BHLH096); (BHLH96)	basic helix-loop-helix (bHLH) DNA-binding superfamily protein;(source:Araport11)
AT1G72430	95.06	51.36	105.42	67.66	<(7.02788073337757e-09)	SMALL AUXIN UPREGULATED RNA 78 (SAUR78)	SAUR-like auxin-responsive protein family;(source:Araport11)
AT1G72510	71.06	36.62	69.49	43.03	<(1.61781793156569e-05)		DUF1677 family protein (DUF1677);(source:Araport11)
AT1G72530	2.96	1.73	2.86	4.04	<(0.0423286006242331)	RNA EDITING-INTERACTING PROTEIN (RIP7);MULTIPLE ORGANELLAR RNA EDITING FACTOR 7 (MORF7)	Member of MORF family consisting of of nine full-length proteins encoded in the nuclear genome. MORF proteins are required for all RNA editing events in plastids and for many, possibly also all, sites in mitochondria. Potential link between the RNA binding PPR protein and the protein contributing the enzymatic activity in RNA editing.
AT1G72540	0.82	1.83	1.33	1.66	>(0.00804790869027586)	PBS1-LIKE 33 (PBL33)	Protein kinase superfamily protein;(source:Araport11)
AT1G72645	41.2	27.44	53.55	35.22	<(6.25561572557102e-05)		transmembrane protein;(source:Araport11)
AT1G72790	4.31	8.13	6.61	7.54	>(0.000478444723646092)		hydroxyproline-rich glycoprotein family protein;(source:Araport11)
AT1G72910	1.74	0.7	2.59	1.89	<(6.97072649479712e-05)	TIR-NBS8 (TN8)	Nucleotide-binding, leucine-rich repeat (NLR) gene regulated by nonsense-mediated mRNA decay (NMD) genes UPF1 and UPF3.
AT1G72920	1.62	0.89	1.53	1.54	<(0.0226840522840857)	TIR-NBS9 (TN9)	Toll-Interleukin-Resistance (TIR) domain family protein;(source:Araport11)
AT1G72930	28.64	8.87	33.26	16.38	<(5.37062877606471e-19)	TOLL/INTERLEUKIN-1 RECEPTOR-LIKE (TIR);TIR-NUCLEOTIDE BINDING SITE FAMILY 10 (TN10); (ATTN10)	Toll/interleukin-1 receptor-like protein (TIR) protein. It is induced in response to bacterial pathogens and overexpression results in cell death in leaves.
AT1G72940	3.96	2.11	4.76	2.95	<(0.000140221856745082)	TIR-NBS11 (TN11)	Nucleotide-binding, leucine-rich repeat (NLR) gene regulated by nonsense-mediated mRNA decay (NMD) genes UPF1 and UPF3.
AT1G73165	6.89	2.48	5.87	2.17	<(0.00195158927691801)	CLAVATA3/ESR-RELATED 1 (CLE1)	Member of a large family of putative ligands homologous to the Clavata3 gene. Consists of a single exon. Can replace CLV3 function in vivo.
AT1G73177	10.98	7.12	8.43	7.13	<(0.0287623082277931)	ANAPHASE-PROMOTING COMPLEX 13 (APC13);BONSAI (BNS)	The BONSAI gene encodes a protein with similarity to the APC13 component of the Anaphase Promoting Complex. Plants with lowered level of BONSAI expression, resulting from hypomethylation, RNAi knock-down, or a T-DNA insertion show some abnormalities in shoot and inflorescence development.
AT1G73320	3.71	2.43	3.58	3.96	<(0.0122989131772442)		S-adenosyl-L-methionine-dependent methyltransferases superfamily protein;(source:Araport11)
AT1G73380	4.76	7.54	5.46	7.12	>(0.00906717708063571)		hypothetical protein;(source:Araport11)
AT1G73480	4.26	9.67	3.6	3.83	>(3.38283219313754e-05)	(MAGL4)	alpha/beta-Hydrolases superfamily protein;(source:Araport11)
AT1G73570	1.84	3.96	2.53	3.24	>(0.0200287220815807)		HCP-like superfamily protein;(source:Araport11)
AT1G73830	8.48	16.36	8.07	13.02	>(0.000308597177378606)	BR ENHANCED EXPRESSION 3 (BEE3)	Encodes the brassinosteroid signaling component BEE3 (BR-ENHANCED EXPRESSION 3). Positively modulates the shade avoidance syndrome in Arabidopsis seedlings.
AT1G73870	34.26	16.31	13.57	7.51	<(2.17361162750028e-10)	CONSTANS-LIKE 7 (COL7);B-BOX DOMAIN PROTEIN 16 (BBX16)	B-box type zinc finger protein with CCT domain-containing protein;(source:Araport11)
AT1G74000	2.63	1.73	4.26	3.38	<(0.0363186206964543)	STRICTOSIDINE SYNTHASE 3 (SS3)	encodes a protein similar to strictosidine synthase, which is involved in the production of monoterpene indole alkaloids. This gene belongs to a family of 13 members in Arabidopsis.
AT1G74070	52.2	34.42	59.83	48.04	<(0.000278455531726973)		Cyclophilin-like peptidyl-prolyl cis-trans isomerase family protein;(source:Araport11)
AT1G74270	120.81	76.47	82.79	91.53	<(0.00351058633430676)	RIBOSOMAL PROTEIN EL33Y (EL33Y)	Ribosomal protein L35Ae family protein;(source:Araport11)
AT1G74290	1.05	0.41	0.32	0.09	<(0.0412828017641545)		alpha/beta-Hydrolases superfamily protein;(source:Araport11)
AT1G74320	8.85	13.34	11.52	10.49	>(0.0156601057978942)	CHOLINE/ETHANOLAMINE KINASE 2 (CEK2)	encodes a choline kinase, whose expression is induced by high salt and mannitol.
AT1G74600	1.37	2.15	2.49	2.36	>(0.0313012097739749)	ORGANELLE TRANSCRIPT PROCESSING 87 (OTP87)	OTP87 appears to act as a trans-factor involved in the recognition of the two editing sites in mitochondrial genes nad7-C24 and atp1-C1178.
AT1G74670	249.79	685.14	309.66	423.74	>(1.96032221235201e-12)	GA-STIMULATED ARABIDOPSIS 6 (GASA6)	Cell wall localized protein that functions downstream of RGL2 integrating GA, ABA, and Glc signaling. Involved in seed germination and cell expansion.
AT1G74940	15.03	9.3	15.73	10.21	<(2.76106152496792e-06)		cyclin-dependent kinase, putative (DUF581);(source:Araport11)
AT1G75040	4.3	2.73	2.17	1.93	<(0.0204740247477826)	PATHOGENESIS-RELATED GENE 5 (PR5); (PR-5)	Thaumatin-like protein involved in response to pathogens. mRNA level of the PR-5 gene (At1g75040)is significantly changed after cutting the inflorescence stem indicating the existence of a network of signal transducing pathways as other stress-regulated genes (At5g01410, At3g17800, At1g29930)do not response to the treatment. The mRNA is cell-to-cell mobile.
AT1G75080	9.95	16.21	12.32	15.89	>(0.00599931708557725)	BRASSINAZOLE-RESISTANT 1 (BZR1)	Encodes a positive regulator of the brassinosteroid (BR) signalling pathway that mediates both downstream BR responses and negative feedback regulation of BR biosynthesis. There is evidence for phosphorylation-dependent nucleocytoplasmic shuttling of BZR1. GSK3-like kinases (including BIN2), 14-3-3 proteins, and the phosphatase BSU1 seem to participate in this process. Phosphorylation also appear…
AT1G75310	4.41	7.5	6.1	7.57	>(0.01289511372237)		auxin-like 1 protein;(source:Araport11)
AT1G75335	9.46	4.53	7.19	6.36	<(0.0143436617929473)		nucleolar-like protein;(source:Araport11)
AT1G75450	1.11	16.88	1.04	5.13	>(1.69129719191808e-41)	CYTOKININ OXIDASE 5 (CKX5);ARABIDOPSIS THALIANA CYTOKININ OXIDASE 5 (ATCKX5);CYTOKININ OXIDASE 6 (ATCKX6)	This gene used to be called AtCKX6. It encodes a protein whose sequence is similar to cytokinin oxidase/dehydrogenase, which catalyzes the degradation of cytokinins.
AT1G75490	0.51	2.44	0.36	1.69	>(0.00210234913294524)		encodes a member of the DREB subfamily A-2 of ERF/AP2 transcription factor family. The protein contains one AP2 domain. There are eight members in this subfamily including DREB2A AND DREB2B that are involved in response to drought.
AT1G75500	85.55	207.14	96.12	170.04	>(4.68826219754574e-09)	WALLS ARE THIN 1 (WAT1);USUALLY MULTIPLE ACIDS MOVE IN AND OUT TRANSPORTERS 5 (UMAMIT5)	An Arabidopsis thaliana homolog of Medicago truncatula NODULIN21 (MtN21). The gene encodes a plant-specific, predicted integral membrane protein and is a member of the Plant-Drug/Metabolite Exporter (P-DME) family (Transporter Classification number: TC 2.A.7.3) and the nodulin MtN21-like transporter family.
AT1G75540	30.71	71.45	55.3	65.25	>(2.41431120935956e-06)	SALT TOLERANCE HOMOLOG2 (STH2);B-BOX DOMAIN PROTEIN 21 (BBX21);LONG HYPOCOTYL UNDER SHADE (LHUS);B BOX 21 (AtBBX21)	Encodes a B-box zinc finger transcription factor BBX21 (also named STH2/salt tolerance homolog2 and LHUS/long hypocotyl under shade). Interacts with COP1 to control de-etiolation. Also genetically interacts with COP1 to regulate shade avoidance. The mRNA is cell-to-cell mobile.
AT1G75590	1.9	0.95	1.02	1.54	<(0.0255923362870355)	SMALL AUXIN UPREGULATED RNA 52 (SAUR52)	SAUR-like auxin-responsive protein family;(source:Araport11)
AT1G75700	0.98	2.42	2.26	1.51	>(0.0142660052876036)		HVA22-like protein G;(source:Araport11)
AT1G75710	18.79	10.12	18.02	10.66	<(3.65081874543858e-07)	BRONTOSAURUS (BRON)	Encodes a C2H2-like zinc finger transcription factor that regulates cell division and is modulated by BR-responsive kinases and transcription factors. Acts downstream of BR signaling to regulate cell division.
AT1G75770	5.35	1.85	6.21	2.39	<(2.93719467821737e-06)		hypothetical protein;(source:Araport11)
AT1G75810	21.24	8.41	15.61	8.21	<(1.37656282039587e-05)		transmembrane protein;(source:Araport11)
AT1G75820	15.61	33.01	17.88	23.89	>(1.18568368953846e-06)	CLAVATA 1 (CLV1); (ATCLV1);FLOWER DEVELOPMENT 5 (FLO5);FASCIATA 3 (FAS3)	Putative receptor kinase with an extracellular leucine-rich domain. Controls shoot and floral meristem size, and contributes to establish and maintain floral meristem identity. Negatively regulated by KAPP (kinase-associated protein phosphatase). CLV3 peptide binds directly CLV1 ectodomain.
AT1G75830	0.04	1.24	7.75	1.65	>(1.9055154039493e-05)	LOW-MOLECULAR-WEIGHT CYSTEINE-RICH 67 (LCR67); (PR12);PLANT DEFENSIN 1.1 (PDF1.1)	Predicted to encode a PR (pathogenesis-related) protein. Belongs to the plant defensin (PDF) family with the following members: At1g75830/PDF1.1, At5g44420/PDF1.2a, At2g26020/PDF1.2b, At5g44430/PDF1.2c, At2g26010/PDF1.3, At1g19610/PDF1.4, At1g55010/PDF1.5, At2g02120/PDF2.1, At2g02100/PDF2.2, At2g02130/PDF2.3, At1g61070/PDF2.4, At5g63660/PDF2.5, At2g02140/PDF2.6, At5g38330/PDF3.1 and At4g30070/PDF…
AT1G75880	3.39	5.39	4.38	4.89	>(0.0348981386622927)	(GGL12)	Guard-cell-enriched GDSL Lipase family member.
AT1G76190	3.15	1.2	2.46	1.84	<(0.0313401953533271)	SMALL AUXIN UPREGULATED RNA 56 (SAUR56)	SAUR-like auxin-responsive protein family;(source:Araport11)
AT1G76250	2.25	1.46	2	1.53	<(0.00973460747570676)		transmembrane protein;(source:Araport11)
AT1G76560	12.34	5.29	8.81	8.9	<(5.75678049185964e-05)	CP12 DOMAIN-CONTAINING PROTEIN 3 (CP12-3)	CP12 domain-containing protein 3;(source:Araport11)
AT1G76570	18.01	11.83	12.99	9.84	<(0.000964790912401534)	LIGHT-HARVESTING COMPLEX B7 (LHCB7); (ATLHCB7)	Chlorophyll A-B binding family protein;(source:Araport11)
AT1G76580	3.52	5.81	4.64	5.65	>(0.00568984223682609)		Squamosa promoter-binding protein-like (SBP domain) transcription factor family protein;(source:Araport11)
AT1G76600	3.23	7.72	2.9	7.22	>(0.000606561695453054)		PADRE protein up-regulated after infection by S. sclerotiorun.
AT1G76610	0.1	1.86	0.31	1.02	>(3.87600819080245e-05)		MIZU-KUSSEI-like protein (Protein of unknown function, DUF617);(source:Araport11)
AT1G76950	5.64	9.42	8.02	10.4	>(0.0188658852293608)	(PRAF1); (RLD1); (PRAF4)	Member of PRAF/RLD family of proteins. Functions in asymmetric cell division during stomatal development via polar localization of BASL mediated by GN pathway.
AT1G77145	3.21	1.43	2.11	1.44	<(0.000769133631850907)		DUF506 gene family member
AT1G77320	2.06	3.77	3.32	3.89	>(0.00290072855002884)		Mutant is defective in meiosis and produces abnormal microspores. Encodes a BRCT-domain-containing protein that could be specific to the meiotic cell cycle and that plays a crucial role in some DNA repair events independent of SPO11 DSB recombination repair.
AT1G77390	0.8	1.51	1.45	1.69	>(0.042559819445164)	CYCLIN A1;2 (CYCA1;2); (DYP);CYCLIN A1 (CYCA1);TARDY ASYNCHRONOUS MEIOSIS (TAM)	Encodes a core cell cycle gene involved in meiosis II during microsporogenesis. Recessive mutants exhibit delayed and asynchronous meiosis in pollen mother cell populations and uncoordinated nuclear division and cytokinesis resulting in dyad microspores.
AT1G77460	2.83	4.71	3.69	4.48	>(0.0205097096917223)	CELLULOSE SYNTHASE INTERACTIVE 3 (CSI3)	Encodes a plasma membrane, microtubule associated protein with sequence similarity to CSI1 that is involved in cellulose biosynthesis and cell elongation. A mutation in CSI3 alone do not appear to affect growth but enhances the cell elongation phenotype of CSI1 mutants. CSI3 co localizes with CSI1 and CESA3 and CESA6.
AT1G77760	114.08	69.09	133.04	104.07	<(3.57738704646666e-05)	NITRATE REDUCTASE 1 (NIA1);NITRATE REDUCTASE 1 (NR1); (GNR1)	Encodes the cytosolic minor isoform of nitrate reductase (NR). Involved in the first step of nitrate assimilation, it contributes about 15% of the nitrate reductase activity in shoots. Similar to molybdopterin oxidoreductases at the N-terminus, and to FAD/NAD-binding cytochrome reductases at the C-terminus. Cofactors: FAD, heme iron (cytochrome B-557), and molybdenum-pterin.
AT1G77855	2.53	1.41	1.82	2.12	<(0.0158525849546359)		Phosphatidylinositol 4-phosphate 5-kinase (PIP5K) enzyme family member.
AT1G77885	15.15	9.91	10.32	8.16	<(0.0193848539576444)		hypothetical protein;(source:Araport11)
AT1G78020	133.78	77.18	159.83	115.09	<(9.22275471350274e-08)	FCS LIKE ZINC FINGER 6 (FLZ6)	FCS like zinc finger 6 is induced during energy starvation through SnRK1 signaling. Mutants accumulate more SnRK1alpha1 which results in the inhibition of seedling growth under favorable growth conditions. Increased SnRK1 activity in the mutant also results in the downregulation of TOR signaling (DOI:10.1111/tpj.13854).
AT1G78120	7.04	11.96	7.71	13.26	>(0.00123572023051272)	TETRATRICOPEPTIDE REPEAT 12 (TPR12)	Encodes one of the 36 carboxylate clamp (CC)-tetratricopeptide repeat (TPR) proteins (Prasad 2010, Pubmed ID: 20856808) with potential to interact with Hsp90/Hsp70 as co-chaperones.
AT1G78172	2.83	1.05	2.41	2.99	<(0.0171685683657108)		transmembrane protein;(source:Araport11)
AT1G78240	14.24	22.34	21.2	23.86	>(0.0131264098989523)	TUMOROUS SHOOT DEVELOPMENT 2 (TSD2);QUASIMODO2 (QUA2); (OSU1);THINGS FALL APART2 (TFA2)	Encodes TSD2 (TUMOROUS SHOOT DEVELOPMENT2), a putative methyltransferase with an essential role in cell adhesion, anthocyanin accumulation, and coordinated plant development.
AT1G78260	3.75	7.92	7.2	8.91	>(0.0189851873788177)		RNA-binding (RRM/RBD/RNP motifs) family protein;(source:Araport11)
AT1G78310	3.67	6.69	4.54	6.41	>(0.00515908751492322)	VQ MOTIF-CONTAINING PROTEIN 9 (VQ9)	VQ motif-containing protein;(source:Araport11)
AT1G78320	5.25	3.25	4.18	3.45	<(0.00922422387312603)	GLUTATHIONE S-TRANSFERASE TAU 23 (ATGSTU23);GLUTATHIONE S-TRANSFERASE TAU 23 (GSTU23); (GSTT23)	Encodes glutathione transferase belonging to the tau class of GSTs. Naming convention according to Wagner et al. (2002).
AT1G78510	27.35	15.23	24.86	17.14	<(1.79429638451376e-08)	(ATSPS1);SOLANESYL DIPHOSPHATE SYNTHASE 1 (SPS1)	Encodes one of the two paralogous solanesyl diphosphate synthases - SPS1 (At1g78510) and SPS2 (At1g17050) - that assemble the side-chain of plastoquinone-9 in plastids.
AT1G78540	3.03	4.62	3.9	4.96	>(0.0311607890097359)	SH2 DOMAIN PROTEIN B (SHB)	Encodes a protein that contains an SH2 domain. It can pull down a 120-kD tyrosine-phosphorylated protein in vitro. It is predicted to act as a transcription factor.
AT1G78600	12.57	8	14.07	8.54	<(3.23618724313836e-05)	LIGHT-REGULATED ZINC FINGER PROTEIN 1 (LZF1);B-BOX DOMAIN PROTEIN 22 (BBX22)	Light regulated B-box (zinc finger)protein.
AT1G78700	4.62	18.06	7.63	11.61	>(0.000309530574566883)	BES1/BZR1 HOMOLOG 4 (BEH4)	BES1/BZR1 homolog 4;(source:Araport11)
AT1G78970	4.3	8.42	4.96	8.71	>(0.00313765857044509)	LUPEOL SYNTHASE 1 (LUP1);ARABIDOPSIS THALIANA LUPEOL SYNTHASE 1 (ATLUP1)	Lupeol synthase. Converts oxidosqualene to multiple triterpene alcohols and a triterpene diols. This conversion proceeds through the formation of a 17&#946;-dammarenyl cation.
AT1G78995	17.76	6.72	25.29	13.27	<(6.76241704499234e-10)		hypothetical protein;(source:Araport11)
AT1G79075	9.22	4.9	6.33	4.64	<(0.00541235856747492)	SHORT OPEN READING FRAME 17 (SORF17)	Has been identified as a translated small open reading frame by ribosome profiling.
AT1G79480	0.53	1.22	0.88	0.92	>(0.0349676522752925)		Carbohydrate-binding X8 domain superfamily protein;(source:Araport11)
AT1G79710	2.27	3.7	3.4	4.58	>(0.01699555066976)		Major facilitator superfamily protein;(source:Araport11)
AT1G79720	3.83	7.49	5.39	7.88	>(0.0133233006534823)		Eukaryotic aspartyl protease family protein;(source:Araport11)
AT1G79760	1.06	2.69	1.42	2.22	>(0.000980593995397784)		Identified as target of the AGL15 binding motif CArG.
AT1G80130	1.61	3.57	1.78	2.21	>(0.00505445953254286)		Tetratricopeptide repeat (TPR)-like superfamily protein;(source:Araport11)
AT1G80180	60.43	37.48	56.14	47.66	<(0.00156554360573071)	MAPK SUBSTRATES IN THE STOMATAL LINEAGE 1 (MASS1)	Encodes a substrate of the MAPK kinases. Phenotypic analyses of Arabidopsis expressing phosphorylation site mutant forms of At1g80180.1 showed clustered stomata and higher stomatal index in cotyledons expressing the phosphomimetic form of At1g80180.1. Tightly connected with MAPK signaling to fine-tune stomatal production and patterning.
AT1G80280	16.6	38.43	23.85	41.75	>(3.45793487415826e-06)		Plasma membrane localized protein that binds to to Xanthomonas campestris pv. campestris XopAM avirulent effector protein.
AT1G80340	3.42	1.13	3.67	1.6	<(1.75375740003054e-07)	(GA4H);ARABIDOPSIS THALIANA GIBBERELLIN-3-OXIDASE 2 (ATGA3OX2);GIBBERELLIN 3-OXIDASE 2 (GA3OX2)	Encodes a protein with gibberellin 3 &#946;-hydroxylase activity. The protein was heterologously expressed in E. coli and shown to catalyze the hydroxylation of both GA9 and GA20.
AT1G80730	0.68	2.64	0.91	1.46	>(0.000325577546913268)	ARABIDOPSIS THALIANA ZINC-FINGER PROTEIN 1 (ATZFP1);ZINC-FINGER PROTEIN 1 (ZFP1)	Encodes a zinc finger protein and is expressed at high levels in the shoot apex, including the apical meristem, developing leaves and the developing vascular system. expression induced three days post germination. T-DNA insertion mutant has a dominant phenotype in leaf initiation.
AT2G01080	5.2	9.21	6.7	8.5	>(0.00742864059040148)		Late embryogenesis abundant (LEA) hydroxyproline-rich glycoprotein family;(source:Araport11)
AT2G01090	18.15	10.4	12.26	11.27	<(0.00249624693875977)		Ubiquinol-cytochrome C reductase hinge protein;(source:Araport11)
AT2G01150	11.52	21.15	11.86	18.59	>(0.00020869487189898)		Encodes a RING-H2 finger protein that is expressed in vascular tissue, root tips, embryos and pistils.
AT2G01190	7.71	18.78	12.2	20.78	>(0.00256575622129252)	PIGMENT DEFECTIVE 331 (PDE331)	Octicosapeptide/Phox/Bem1p family protein;(source:Araport11)
AT2G01420	37.65	71.37	39.9	65.51	>(1.13766494092434e-05)	PIN-FORMED 4 (PIN4)	Encodes a putative auxin efflux carrier that is localized in developing and mature root meristems. It is involved in the maintenance of embryonic auxin gradients. A role for AtPIN4 in generating a sink for auxin below the quiescent center of the root meristem that is essential for auxin distribution and patterning is proposed. In the root, PIN4 is detected around the quiescent center and cells su…
AT2G01450	33.93	56.79	48.35	51.95	>(0.000938293123022952)	MAP KINASE 17 (ATMPK17);MAP KINASE 17 (MPK17)	MPK17 Map kinase family member. Mutants have increased numbers of peroxisomes a phenotype that can be suppressed by mutations in PMD1. This and other treatments, suggests a function in control of peroxisome proliferation in salt stress.
AT2G01460	4.28	7.51	6.66	7.67	>(0.0276596734760678)		P-loop containing nucleoside triphosphate hydrolases superfamily protein;(source:Araport11)
AT2G01580	1.24	2.45	2.05	1.99	>(0.0313295556552372)		transmembrane protein;(source:Araport11)
AT2G01755	21.13	13.59	19.1	20.07	<(0.00573945666516516)		hypothetical protein;(source:Araport11)
AT2G01890	37.33	24.53	36.43	25.34	<(8.54746092596705e-05)	PURPLE ACID PHOSPHATASE 8 (PAP8);PURPLE ACID PHOSPHATASE 8 (ATPAP8)	Encodes a purple acid phosphatase (PAP) belonging to the low molecular weight plant PAP group.
AT2G02050	157.06	103.5	112.24	105.94	<(0.00712574792644203)		NADH-ubiquinone oxidoreductase B18 subunit;(source:Araport11)
AT2G02060	3.74	1.82	2.74	2.31	<(0.00157471071222321)		Homeodomain-like superfamily protein;(source:Araport11)
AT2G02410	8.83	5.58	9.47	6.82	<(0.00307621684803741)		yacP-like NYN domain protein;(source:Araport11)
AT2G02780	7.59	11.92	10.71	11.93	>(0.0176943021884642)		Leucine-rich repeat protein kinase family protein;(source:Araport11)
AT2G03060	2.43	4.98	4.16	4.09	>(0.000596242171676709)	AGAMOUS-LIKE 30 (AGL30)	Encodes a member of the MIKC (MADS box, Keratin binding domain, and C terminal domain containing )family of transcriptional regulators. AGL30 is expressed in pollen.It forms heterodimers with other MICK family members.
AT2G03070	6.41	10.9	8.49	9.24	>(0.0457138713888964)	MEDIATOR SUBUNIT 8 (MED8)	Encodes a subunit of the Mediator complex. Regulates plant defense and flowering.
AT2G03310	7.84	4.66	11.79	5.11	<(0.0029647751452332)		transmembrane protein;(source:Araport11)
AT2G03370	0.54	1.3	0.93	1.25	>(0.0432428491016346)		O-linked-mannose beta-1,4-N-acetylglucosaminyltransferase-like protein;(source:Araport11)
AT2G03480	5.34	9.25	8.53	10.48	>(0.00599171418722654)	QUASIMODO2 LIKE 2 (QUL2)	Encodes QUASIMODO2 LIKE2 (QUL2), a paralog of QUASIMODO2 (QUA2). AT1G78240 (QUA2), AT1G13860 (QUL1) and AT2G03480 (QUL2) form a clade with a possible role in plant vasculature development.
AT2G03550	22.52	12.12	28.4	16.41	<(5.69925714509384e-08)		alpha/beta-Hydrolases superfamily protein;(source:Araport11)
AT2G03670	3	4.79	3.95	5.04	>(0.0237416347621305)	CELL DIVISION CYCLE 48B (CDC48B)	CDC48 - like protein AAA-type ATPaseCell. division control protein 48 homolog B
AT2G03730	17.65	10.63	16.67	12.12	<(4.54037712609437e-06)	ACT DOMAIN REPEAT 5 (ACR5)	Member of a small family of ACT domain containing proteins. ACT domains are thought to be involved in amino acid binding.
AT2G03750	39.67	21.26	31.93	26	<(3.46871777553577e-08)		P-loop containing nucleoside triphosphate hydrolases superfamily protein;(source:Araport11)
AT2G04025	2.42	1.32	3.2	2.6	<(0.0432476531390938)	GOLVEN 7 (GLV7);ROOT MERISTEM GROWTH FACTOR 3 (RGF3)	Encodes a root meristem growth factor (RGF). Belongs to a family of functionally redundant homologous peptides that are secreted, tyrosine-sulfated, and expressed mainly in the stem cell area and the innermost layer of central columella cells. RGFs are required for maintenance of the root stem cell niche and transit amplifying cell proliferation. Members of this family include: At5g60810 (RGF1), …
AT2G04050	2.73	0.01	0.1	1.28	<(1.63275671400344e-11)		MATE efflux family protein;(source:Araport11)
AT2G04090	0.96	1.74	1.78	2.8	>(0.0426240461758597)		MATE efflux family protein;(source:Araport11)
AT2G04240	7.91	12.44	9.35	9.29	>(0.0127874784116951)	(XERICO); (XER)	Encodes a small protein with an N-terminal trans-membrane domain and a RING-H2 zinc finger motif located at the C-terminus. Gene expression is induced by salt and osmotic stress. Transcrips levels are induced by DELLA proteins and repressed by gibberellic acid. Involved in ABA metabolism.
AT2G04410	87.87	57.53	67.21	57.45	<(0.0047949133114362)	(NOI12)	Member of the RIN4-like/NOI family; upregulated after spider mite feeding.
AT2G04430	3.62	5.56	4.8	5.39	>(0.0436810506043594)	NUDIX HYDROLASE HOMOLOG 5 (NUDT5);NUDIX HYDROLASE HOMOLOG 5 (atnudt5)	nudix hydrolase homolog 5;(source:Araport11)
AT2G04630	61.14	39.45	44.57	41.13	<(0.00164927541314501)	(NRPB6B); (NRPE6B)	One of two highly similar proteins that can serve as a non-catalytic subunit of nuclear DNA-dependent RNA polymerases II and V; homologous to budding yeast RPB6 and the E. coli RNA polymerase omega subunit. Probably redundant with At5g51940.
AT2G04790	19.86	8.76	26.17	16.13	<(1.11850667901696e-07)		PTB domain engulfment adapter;(source:Araport11)
AT2G04795	5.54	2	4.95	2.08	<(0.00349620351360745)		hypothetical protein;(source:Araport11)
AT2G04845	9.81	6.44	6.72	6.6	<(0.0045758875018921)	GCN5&#8208;RELATED N&#8208;ACETYLTRANSFERASE 9 (GNAT9)	Acyl-CoA N-acyltransferases (NAT) superfamily protein;(source:Araport11)
AT2G05380	447.05	295.89	307.9	436.88	<(0.00997063508701355)		glycine-rich protein 3 short isoform (GRP3S) mRNA, completeThe mRNA is cell-to-cell mobile.
AT2G05520	450.07	246.65	305.66	334.97	<(0.000117183264755471)	GLYCINE-RICH PROTEIN 3 (GRP-3);GLYCINE-RICH PROTEIN 3 (ATGRP-3);GLYCINE-RICH PROTEIN 3 (GRP3);ARABIDOPSIS GLYCINE RICH PROTEIN 3 (ATGRP3)	Encodes a glycine-rich protein that is expressed mainly in stems and leaves. AtGRP3 functions in root size determination during development and in Al stress. mRNA levels are upregulated in response to ABA, salicylic acid and ethylene but downregulated in response to desiccation. The mRNA is cell-to-cell mobile.
AT2G05540	76.79	50.34	54.29	37.84	<(0.0106270552413976)		Glycine-rich protein family;(source:Araport11)
AT2G06925	13.58	20.71	18.21	21.38	>(0.0330218822017542)	(PLA2-ALPHA);PHOSPHOLIPASE A2-ALPHA (ATSPLA2-ALPHA)	Encodes a secretory phospholipase A2 enzyme, which specifically hydrolyzes the sn-2 position of phospholipids. The enzyme has a preference towards linoleoyl acyl chain over palmitoyl acyl chain. It also has a slight preference for phosphatidylcholine over phosphatidylethanolamine.
AT2G06950	6.86	11.24	9.44	10.47	>(0.0410625117732002)		transposable_element_gene;(source:Araport11);copia-like retrotransposon family, has a 2.7e-243 P-value blast match to dbj|BAA78426.1| polyprotein (AtRE2-1) (Arabidopsis thaliana) (Ty1_Copia-element);(source:TAIR10)
AT2G07340	26.86	16.95	22.68	20.73	<(0.0140154308960118)	PREFOLDIN 1 (PFD1)	PREFOLDIN 1;(source:Araport11)
AT2G13800	1.97	3.55	3.63	2.65	>(0.0059784837340847)	SOMATIC EMBRYOGENESIS RECEPTOR LIKE KINASE 5 (ATSERK5);SOMATIC EMBRYOGENESIS RECEPTOR-LIKE KINASE 5 (SERK5);BRI1- ASSOCIATED KINASE 8 (BAK8)	somatic embryogenesis receptor-like kinase 5;(source:Araport11)
AT2G14220	1.02	2.2	1.62	1.69	>(0.000992133679092472)		transposable_element_gene;(source:Araport11);copia-like retrotransposon family, has a 1.6e-167 P-value blast match to GB:BAA78423 polyprotein (Ty1_Copia-element) (Arabidopsis thaliana)GB:BAA78423 polyprotein (Ty1_Copia-element) (Arabidopsis thaliana)GB:BAA78423 polyprotein (Ty1_Copia-element) (Arabidopsis thaliana)gi|4996361|dbj|BAA78423.1| polyprotein (Arabidopsis thaliana) (Ty1_Copia-element);(…
AT2G14580	3.29	1.67	1.19	1.38	<(0.0170656182246606)	BASIC PATHOGENESIS-RELATED PROTEIN 1 (ATPRB1);BASIC PATHOGENESIS-RELATED PROTEIN 1 (PRB1); (ATCAPE7)	pathogenesis related protein, encodes a basic PR1-like protein. Expresses in flowers, roots, and not in leaves and responses to ethylene and methyl jasmonate. Salicylic acid represses gene expression.
AT2G14660	15.37	8.13	11.33	9.57	<(0.00277832572101545)		thymocyte nuclear-like protein;(source:Araport11)
AT2G14890	118.65	185.11	142.64	161.03	>(0.00267922132543791)	ARABINOGALACTAN PROTEIN 9 (AGP9)	putative proline-rich protein (At2g14890) mRNA, complete The mRNA is cell-to-cell mobile.
AT2G14960	0.85	3.78	1.2	2.7	>(1.23435966560649e-09)	(GH3.1)	encodes a protein similar to IAA-amido synthases. Lines carrying an insertion in this gene are hypersensitive to auxin. Group II member of the GRETCHEN HAGEN 3 (GH3) gene family which code for acyl acid amido synthetases catalysing the conjugation of IAA to amino acids.
AT2G15020	34.27	6.32	21.5	5.81	<(2.67962122965741e-40)		hypothetical protein;(source:Araport11)
AT2G15050	68.3	25.31	57.25	27.43	<(2.51890741089097e-17)	LIPID TRANSFER PROTEIN (LTP);LIPID TRANSFER PROTEIN 7 (LTP7)	Predicted to encode a PR (pathogenesis-related) protein. Belongs to the lipid transfer protein (PR-14) family with the following members: At2g38540/LTP1, At2g38530/LTP2, At5g59320/LTP3, At5g59310/LTP4, At3g51600/LTP5, At3g08770/LTP6, At2g15050/LTP7, At2g18370/LTP8, At2g15325/LTP9, At5g01870/LTP10, At4g33355/LTP11, At3g51590/LTP12, At5g44265/LTP13, At5g62065/LTP14, At4g08530/LTP15.
AT2G15530	5.66	8.96	8.28	8.59	>(0.0215445431302495)	MED25 BINDING RING-H2 PROTEIN 1 (MBR1); (CTL03)	RING/U-box superfamily protein;(source:Araport11)
AT2G16630	10.66	16	14.44	14.12	>(0.0471810070054294)	FUSED OUTER CUTICULAR LEDGE1 (FOCL1)	Pollen Ole e 1 allergen and extensin family protein;(source:Araport11)
AT2G16890	3	1.99	3.49	2.71	<(0.00651330434319284)		UDP-Glycosyltransferase superfamily protein;(source:Araport11)
AT2G16920	6.41	10.44	9.18	9.89	>(0.025729842255089)	UBIQUITIN-CONJUGATING ENZYME 23 (UBC23);PHO2 FAMILY UBIQUITIN CONJUGATION ENZYME 2 (PFU2)	ubiquitin-conjugating enzyme 23;(source:Araport11)
AT2G17230	17.03	30.29	18.05	34.47	>(6.02196489071202e-05)	EXORDIUM LIKE 5 (EXL5)	EXORDIUM like 5;(source:Araport11)
AT2G17300	19	9.38	23.44	12.71	<(6.17681205043166e-08)		hypothetical protein;(source:Araport11)
AT2G17440	9.09	15.34	16.05	15.88	>(0.0331309522266556)	PLANT INTRACELLULAR RAS GROUP-RELATED LRR 5 (PIRL5)	Encodes PIRL5, a member of the Plant Intracellular Ras-group-related LRRs (Leucine rich repeat proteins). PIRLs are a distinct, plant-specific class of intracellular LRRs that likely mediate protein interactions, possibly in the context of signal transduction. The mRNA is cell-to-cell mobile.
AT2G17520	7.51	12.29	10.47	11.32	>(0.00971439167002507)	(IRE1A);ARABIDOPSIS THALIANA INOSITOL REQUIRING 1-2 (ATIRE1-2);INOSITOL REQUIRING 1-2 (IRE1-2); (ATIRE1A)	Encodes a endoribonuclease/protein kinase IRE1-like protein that is predicted to form a type I transmembrane protein structure and contain kinase/endoribonuclease domains at their C-terminal halves. The transcript levels for several ER-stress responsive genes, including six protein disulfide isomerases (PDIs), BiP2, and AtbZIP60 are not affected in ire1-2 null mutants. The mRNA is cell-to-cell mo…
AT2G17760	10.25	16.03	14.91	16.1	>(0.0147425570502265)		Eukaryotic aspartyl protease family protein;(source:Araport11)
AT2G18010	1.83	18.38	0.66	11.09	>(8.77127479845188e-16)	SMALL AUXIN UPREGULATED RNA 10 (SAUR10)	SAUR-like auxin-responsive protein family;(source:Araport11)
AT2G18090	10	19.59	12.91	18.13	>(0.000840483509930539)		PHD finger family protein / SWIB complex BAF60b domain-containing protein / GYF domain-containing protein;(source:Araport11)
AT2G18120	2.03	1.01	1.61	0.79	<(0.0247117773733458)	SHI-RELATED SEQUENCE 4 (SRS4)	A member of SHI gene family. Arabidopsis thaliana has ten members that encode proteins with a RING finger-like zinc finger motif. Despite being highly divergent in sequence, many of the SHI-related genes are partially redundant in function and synergistically promote gynoecium, stamen and leaf development in Arabidopsis.
AT2G18193	5.27	2.88	3.31	4.24	<(0.015717960799725)		P-loop containing nucleoside triphosphate hydrolases superfamily protein;(source:Araport11)
AT2G18300	36.39	63.23	41.99	43.04	>(0.00141211215166116)	HOMOLOG OF BEE2 INTERACTING WITH IBH 1 (HBI1)	DNA-binding bHLH protein involved in positive regulation of cell elongation and proliferation and, negative control of plant immunity.One component of PRE-IBH1-HBI1 tripartite module.
AT2G18600	1.22	2.46	2.26	2.12	>(0.0422451614418852)		Ubiquitin-conjugating enzyme family protein;(source:Araport11)
AT2G18690	5.32	9.57	7.46	5.01	>(0.0036119541797256)		transmembrane protein;(source:Araport11)
AT2G18700	10.72	18.09	9.36	9.5	>(0.00201749336228137)	TREHALOSE PHOSPHATASE/SYNTHASE 11 (ATTPS11);TREHALOSE-6-PHOSPHATE SYNTHASE 11 (TPS11); (ATTPSB);TREHALOSE PHOSPHATASE/SYNTHASE 11 (TPS11)	Encodes an enzyme putatively involved in trehalose biosynthesis. The protein has a trehalose synthase (TPS)-like domain that may or may not be active as well as a trehalose phosphatase (TPP)-like domain.
AT2G18740	70.9	47.14	50.64	47.06	<(0.0133137549394044)	PORCUPINE (PCP);SM PROTEIN E1 (SME1); (SMEB)	Putative temperature-specific splice regulator of development. Only the first splice form (PCP-alpha) has this function as result of C-terminal addition. Controls the splicing of many pre-mRNAs under chilling stress. Important to maintain proper ratio of the two COP1 splicing variants (COP1a/COP1b) to fine tune the level of HY5.
AT2G18780	1.59	0.99	1.63	1.92	<(0.019514724042304)		F-box and associated interaction domains-containing protein;(source:Araport11)
AT2G18790	19.25	61.79	21.13	44.78	>(1.03298392454377e-15)	PHYTOCHROME B (PHYB); (HY3);OUT OF PHASE 1 (OOP1)	Red/far-red photoreceptor involved in the regulation of de-etiolation. Exists in two inter-convertible forms: Pr and Pfr (active). Involved in the light-promotion of seed germination and in the shade avoidance response. Promotes seedling etiolation in both the presence and absence of phytochrome A. Overexpression results in etiolation under far-red light. Accumulates in the nucleus after exposure…
AT2G18840	9.75	16.03	11.99	16.84	>(0.0139953844437083)	YPT/RAB GTPASE INTERACTING PROTEIN 4A (YIP4A)	Encodes one of the two YPT/RAB GTPase Interacting Protein 4a (YIP4a) and YIP4b (formerly YIP2), which form a TGN-localized complex with ECHIDNA (ECH). This complex is required for the secretion of cell wall polysaccharides.
AT2G19380	1.6	2.68	2.16	2.05	>(0.0433776340836189)		RNA recognition motif (RRM)-containing protein;(source:Araport11)
AT2G19650	6.97	3.88	6.84	3.4	<(2.00225769702795e-06)		Cysteine/Histidine-rich C1 domain family protein;(source:Araport11)
AT2G19710	2.72	4.53	3.83	4.54	>(0.0288226089247884)	IST1-LIKE 5 (ISTL5)	Regulator of Vps4 activity in the MVB pathway protein;(source:Araport11)
AT2G19720	11.38	7.32	10.46	8.91	<(0.00703296657741854)	RIBOSOMAL PROTEIN S15A B (rps15ab);RIBOSOMAL PROTEIN US8MZ (US8MZ)	ribosomal protein S15A B;(source:Araport11)
AT2G19740	121.84	78.64	82.25	88.75	<(0.00599248418967886)	RIBOSOMAL PROTEIN EL31Z (EL31Z)	Ribosomal protein L31e family protein;(source:Araport11)
AT2G20450	151.86	99.68	110.19	120.31	<(0.0013354862354972)	RIBOSOMAL PROTEIN EL14Z (EL14Z)	Ribosomal protein L14;(source:Araport11)
AT2G20562	5.16	8.49	7.94	7.42	>(0.0487718479308954)	TAXIMIN 2 (TAX2)	Encodes a putative signalling peptide with similarity to TAX1. No known function has been demonstrated yet.
AT2G20670	49.74	20.11	27.37	16.09	<(1.64596449018917e-08)		Phosphorus (P) stress-inducible DUF506 gene family member
AT2G20750	12.44	26.9	11.98	21.01	>(2.95232123309165e-06)	EXPANSIN B1 (ATEXPB1);EXPANSIN B1 (EXPB1); (ATHEXP BETA 1.5)	member of BETA-EXPANSINS. Naming convention from the Expansin Working Group (Kende et al, 2004. Plant Mol Bio)
AT2G20835	5.14	23.6	4.53	17.25	>(3.76084758629012e-11)		hypothetical protein;(source:Araport11)
AT2G21050	14.19	25.73	15.74	25.34	>(0.00271805037585141)	LIKE AUXIN RESISTANT 2 (LAX2)	Encodes LAX2 (LIKE AUXIN RESISTANT), a member of the AUX1 LAX family of auxin influx carriers. Required for the establishment of embryonic root cell organization.
AT2G21060	25.51	13.28	19.37	22.62	<(0.00012843608092817)	GLYCINE-RICH PROTEIN 2B (ATGRP2B);COLD SHOCK DOMAIN PROTEIN 4 (ATCSP4);GLYCINE-RICH PROTEIN 2B (GRP2B)	Glycine-rich protein (AtGRP2b). Also named as CSP4 (cold shock domain protein 4) containing a well conserved cold shock domain (CSD) and glycine-rich motifs interspersed by two retroviral-like CCHC zinc fingers. AtCSP4 is expressed in all tissues but accumulates in reproductive tissues and those undergoing cell divisions. Overexpression of AtCSP4 reduces silique length and induces embryo lethalit…
AT2G21210	69.62	29.48	67.99	47.4	<(2.38939192731446e-11)		Putative auxin-regulated protein whose expression is downregulated in response to chitin oligomers.
AT2G21290	57.14	31.47	32.31	39.12	<(9.11091324688121e-05)	RIBOSOMAL PROTEIN BTHXM (BTHXM)	30S ribosomal protein S31;(source:Araport11)
AT2G21320	22.88	6.78	16.92	4.37	<(5.96540581104994e-15)	B-BOX DOMAIN PROTEIN 18 (BBX18)	B-box domain containing transcriptional regulator involved in circadian periodicity.
AT2G21380	7.87	13.41	11.73	13.1	>(0.0109703504021946)	KINESIN 7.2 (KIN7.2)	Kinesin motor family protein;(source:Araport11)
AT2G21500	2.57	4.88	3.96	4.97	>(0.0149443120472662)		RING/U-box superfamily protein;(source:Araport11)
AT2G21520	24.63	37.65	35.63	39.8	>(0.0098665504291445)		Sec14p-like phosphatidylinositol transfer family protein;(source:Araport11)
AT2G21660	610.34	392.69	659.66	742.22	<(0.00675091503922851)	GLYCINE RICH PROTEIN 7 (ATGRP7);COLD, CIRCADIAN RHYTHM, AND RNA BINDING 2 (CCR2);GLYCINE-RICH RNA-BINDING PROTEIN 7 (GR-RBP7);GLYCINE-RICH RNA-BINDING PROTEIN 7 (GRP7);RNA-BINDING GLYCINE-RICH PROTEIN A3 (RBGA3);SMALL RNA-BINDING PROTEIN 1 (SRBP1)	Encodes a small glycine-rich RNA binding protein that is part of a negative-feedback loop through which AtGRP7 regulates the circadian oscillations of its own transcript. Gene expression is induced by cold. GRP7 appears to promote stomatal opening and reduce tolerance under salt and dehydration stress conditions, but, promotes stomatal closing and thereby increases stress tolerance under conditio…
AT2G21850	2.97	4.53	3.93	4.51	>(0.0201794573140119)		Cysteine/Histidine-rich C1 domain family protein;(source:Araport11)
AT2G21970	73.14	34.83	81.99	64.33	<(3.25445201856426e-07)	STRESS ENHANCED PROTEIN 2 (SEP2)	stress enhanced protein 2 (SEP2) chlorophyll a/b-binding protein
AT2G22010	5.01	8.42	7.75	7.87	>(0.0256105522592469)	RELATED TO KPC1 (RKP)	Encodes a protein predicted to act as a RING E3 ubiquitin ligase. It appears to regulate the stability of the KRP1/ICK1 cyclin dependent kinase inhibitor. Induced by beet severe curly virus (BSCTV) C4 protein.
AT2G22170	235.15	145.97	173.71	155.66	<(0.00276926076098731)	PLAT DOMAIN PROTEIN 2 (PLAT2)	Lipase/lipooxygenase, PLAT/LH2 family protein;(source:Araport11)
AT2G22190	9.57	15.28	11.12	13.93	>(0.00529390255152447)	TREHALOSE-6-PHOSPHATE PHOSPHATASE E (TPPE)	Haloacid dehalogenase-like hydrolase (HAD) superfamily protein;(source:Araport11)
AT2G22200	5.93	2.91	5.95	3.88	<(1.01951775296708e-05)	(ERF56)	encodes a member of the DREB subfamily A-6 of ERF/AP2 transcription factor family. The protein contains one AP2 domain. There are 8 members in this subfamily including RAP2.4.
AT2G22300	7.24	11.4	10.59	11.21	>(0.0153087353050552)	SIGNAL RESPONSIVE 1 (SR1);CALMODULIN-BINDING TRANSCRIPTION ACTIVATOR 3 (CAMTA3)	Encodes a putative CAM binding transcription factor. Loss of function mutations show enhanced resistance to fungal and bacterial pathogens suggesting that CAMTA functions to suppress defense responses.It acts in the cold response pathway, it can bind to and activate the expression of DREB1 genes.
AT2G22425	65.72	36.32	36.19	34.07	<(0.00354572844478978)		Microsomal signal peptidase 12 kDa subunit (SPC12);(source:Araport11)
AT2G22430	66.72	131.49	72.5	103.42	>(1.08824091947147e-06)	HOMEOBOX PROTEIN 6 (ATHB6);HOMEOBOX PROTEIN 6 (HB6)	Encodes a homeodomain leucine zipper class I (HD-Zip I) protein that is a target of the protein phosphatase ABI1 and regulates hormone responses in Arabidopsis.
AT2G22500	13.5	21.12	16.31	23.8	>(0.00548137067671198)	UNCOUPLING PROTEIN 5 (UCP5);PLANT UNCOUPLING MITOCHONDRIAL PROTEIN 5 (ATPUMP5);DICARBOXYLATE CARRIER 1 (DIC1)	Encodes one of the mitochondrial dicarboxylate carriers (DIC): DIC1 (AT2G22500), DIC2 (AT4G24570), DIC3 (AT5G09470).
AT2G22510	25.4	42.84	49.66	48.02	>(0.00261156807710963)		hydroxyproline-rich glycoprotein family protein;(source:Araport11)
AT2G22530	2.51	5.11	3.89	4.11	>(0.0102813067286912)		Alkaline-phosphatase-like family protein;(source:Araport11)
AT2G22540	19	11.14	17.31	10.61	<(4.71129260038407e-06)	SHORT VEGETATIVE PHASE (SVP);AGAMOUS-LIKE 22 (AGL22);FLOWERING ARABIDOPSIS QTL1 (FAQ1)	Encodes a nuclear protein that acts as a floral repressor and that functions within the thermosensory pathway. SVP represses FT expression via direct binding to the vCArG III motif in the FT promoter.
AT2G22640	20.71	13.27	14.98	15.01	<(0.00540943355148664)	(ATBRK1);BRICK1 (BRK1); (HSPC300)	Component of the WAVE protein complex which act as activators of ARP2/3 complex involved in actin nucleation. Required for trichome morphogenesis. Required for accumulation of SCAR1 protein in vivo. Selectively stabilizes SCAR2.
AT2G22730	1.63	2.92	2.8	3.23	>(0.0155037714026004)		Major facilitator superfamily protein;(source:Araport11)
AT2G22800	5.44	3.5	4.45	3.29	<(0.00347922731466779)	(HAT9)	Encodes homeobox protein HAT9.
AT2G22810	0.48	15.13	0.06	6.96	>(2.17315864591224e-56)	1-AMINOCYCLOPROPANE-1-CARBOXYLATE SYNTHASE 4 (ACS4);1-AMINOCYCLOPROPANE-1-CARBOXYLIC ACID SYNTHASE POLYPEPTIDE (ACC4); (ATACS4)	key regulatory enzyme in the biosynthesis of the plant hormone ethylene. ACS4 is specifically induced by indoleacetic acid (IAA).
AT2G22821	0.54	1.84	0.72	0.66	>(0.0135770619012192)		Natural antisense transcript overlaps with AT2G22820. The RNA is cell-to-cell mobile.
AT2G22830	2.82	8.74	3.76	6.2	>(4.76832558414431e-09)	SQUALENE EPOXIDASE 2 (SQE2)	squalene epoxidase 2;(source:Araport11)
AT2G23000	21.09	13.19	13.9	8.7	<(5.91264410267671e-06)	SERINE CARBOXYPEPTIDASE-LIKE 10 (scpl10)	serine carboxypeptidase-like 10;(source:Araport11)
AT2G23100	1.65	3.23	2.04	2.5	>(0.000639827427357794)		Cysteine/Histidine-rich C1 domain family protein;(source:Araport11)
AT2G23150	6.04	9.54	6.08	7.42	>(0.00535085815163213)	NATURAL RESISTANCE-ASSOCIATED MACROPHAGE PROTEIN 3 (NRAMP3); (ATNRAMP3)	Encodes a member of the Nramp2 metal transporter family; like its homolog Atnramp4, localized in vacuolar membrane. Seedlings of double mutant, atnramp3-1 atnramp4-1, were arrested at early germination.
AT2G23170	6.14	58.1	6.51	44.61	>(2.9770814609253e-30)	(GH3.3)	encodes an IAA-amido synthase that conjugates Asp and other amino acids to auxin in vitro.
AT2G23320	14.56	22.36	18.86	21.57	>(0.00877107384500715)	WRKY DNA-BINDING PROTEIN 15 (WRKY15); (ATWRKY15)	Encodes WRKY DNA-binding protein 15 (WRKY15).
AT2G23330	0.62	1.3	1.15	0.91	>(0.0017034496171239)		transposable_element_gene;(source:Araport11);copia-like retrotransposon family, has a 3.9e-195 P-value blast match to GB:AAA57005 Hopscotch polyprotein (Ty1_Copia-element) (Zea mays);(source:TAIR10)
AT2G23340	16.46	8.83	13.51	11.54	<(1.79397690811214e-05)	DREB AND EAR MOTIF PROTEIN 3 (DEAR3)	encodes a member of the DREB subfamily A-5 of ERF/AP2 transcription factor family. The protein contains one AP2 domain. There are 16 members in this subfamily including RAP2.1, RAP2.9 and RAP2.10.
AT2G23430	14.96	9.41	15.69	12.11	<(0.00350680766831824)	(ICK1);KIP-RELATED PROTEIN 1 (KRP1)	Encodes a cyclin-dependent kinase inhibitor protein that functions as a negative regulator of cell division and promoter of endoreduplication. A member of seven KRP genes found in Arabidopsis thaliana. Differential expression patterns for distinct KRPs were revealed by in situ hybridization. Both SKP2b and RKP appear to be involved in the degradation of KRP1. Involved in trichome branching.
AT2G23600	116.49	62.54	115.14	84.37	<(1.30019819823354e-06)		Encodes a protein shown to have carboxylesterase activity, methyl salicylate esterase activity, methyl jasmonate esterase activity, and methyl IAA esterase activity in vitro. MES2 appears to be involved in MeSA hydrolysis in planta. This protein does not act on MeGA4, or MEGA9 in vitro and has been show to be capable of hydrolyzing methyl ester nicotinate back to nicotinate.
AT2G23620	3.6	2.16	2.98	2.92	<(0.0120459753462641)	ARABIDOPSIS THALIANA METHYL ESTERASE 1 (ATMES1);METHYL ESTERASE 1 (MES1)	Encodes a protein shown to have carboxylesterase activity, methyl salicylate esterase activity, methyl jasmonate esterase activity, and methyl IAA esterase activity in vitro. MES1 appears to be involved in MeSA hydrolysis in planta. Expression of MES1 can restore systemic acquired resistance in SAR-deficient tobacco plants. This protein does not act on MeGA4, or MEGA9 in vitro.
AT2G23690	6.49	3.84	5.59	3.88	<(0.00561195702166619)		PADRE protein.
AT2G23760	5.46	15.97	8.77	13.96	>(3.26627414275169e-07)		Encodes a member of the BEL family of homeodomain proteins. Plants doubly mutant for saw1/saw2 (blh2/blh4) have serrated leaves. BP is expressed in the serrated leaves, therefore saw2 and saw1 may act redundantly to repress BP in leaves. Regulates together with BLH2 demethylesterification of homogalacturonan in seed mucilage.
AT2G23770	4.94	7.79	6.03	6.84	>(0.00731663123752661)	(ATLYK4);LYSM-CONTAINING RECEPTOR-LIKE KINASE 4 (LYK4)	Encodes a putative LysM-containing receptor-like kinase LYK4. Shares overlapping function with LYK5 in mediating chitin-triggered immune responses. Based on protein sequence alignment analysis, it was determined as a pseudo kinase due to a lack of the ATP-binding P-loop in the kinase domain.
AT2G23810	28.82	44.13	36	33.88	>(0.00753447524491399)	TETRASPANIN8 (TET8)	Member of TETRASPANIN family
AT2G23910	13.55	8.21	22.14	9.31	<(6.50443893782658e-06)		NAD(P)-binding Rossmann-fold superfamily protein;(source:Araport11)
AT2G24070	0.54	1.12	0.83	1.06	>(0.0168721604855286)	QWRF DOMAIN CONTAINING 4 (QWRF4)	QWRF motif protein (DUF566);(source:Araport11)
AT2G24190	4.74	2.42	3.11	1.71	<(0.00136934464742832)		Encodes an aldehyde reductase that catalyzes the reduction of the aldehyde carbonyl groups on saturated and alpha,beta-unsaturated aldehydes with more than 5 carbons in vitro. In addition, this enzyme can reduce methylglyoxal in vitro. It is believed that this enzyme localizes to the cytosol like the closely related protein encoded by AT3G61220.
AT2G24520	4.92	7.39	7.13	8.16	>(0.018834125930178)		plasma membrane H+ATPase;(source:Araport11)
AT2G24630	3.78	6.28	5.24	5.8	>(0.0183323941716709)	(CSLC8);CELLULOSE-SYNTHASE LIKE C8 (ATCSLC8); (CSLC08); (ATCSLC08)	encodes a XyG glucan synthase; gene similar to cellulose synthase
AT2G24970	6.01	3.82	4.24	3.27	<(0.035094942427162)		spindle/kinetochore-associated protein;(source:Araport11)
AT2G25050	3.88	7.12	5.91	6.64	>(0.00130822123366125)		actin-binding FH2 (formin 2) family protein;(source:Araport11)
AT2G25150	0.46	1.04	0.53	0.69	>(0.0236084636824158)		HXXXD-type acyl-transferase family protein;(source:Araport11)
AT2G25510	69.86	37.56	82.56	62.32	<(2.8883865319568e-09)		transmembrane protein;(source:Araport11)
AT2G25640	5.29	8.52	7.47	8.94	>(0.0296022201682079)		SPOC domain / Transcription elongation factor S-II protein;(source:Araport11)
AT2G25680	4.43	2.35	3.4	3.75	<(0.000210429916582545)	MOLYBDATE TRANSPORTER 1 (MOT1)	Encodes a high-affinity molybdate transporter. Mutant has reduced concentrations of molybdate in roots and shoots, and reduced shoot and root length when growing on Mo-limited medium.
AT2G25780	1.49	0.39	1.75	1.21	<(0.0039664227722845)		hypothetical protein (DUF1677);(source:Araport11)
AT2G25790	5.71	10	7.6	10.5	>(0.00802635945986353)	STERILITY-REGULATING KINASE MEMBER 1 (SKM1)	Leucine-rich receptor-like protein kinase family protein;(source:Araport11)
AT2G25800	11.33	17.72	14.79	18.85	>(0.0437146166831009)		elongation factor Ts (DUF810);(source:Araport11)
AT2G26440	2.61	4.58	3.33	4.96	>(0.00878512523516259)	PECTIN METHYLESTERASE 12 (PME12)	pectin methylesterase; INVI-PMEI protein isoform clustered with PME.
AT2G26530	2.42	4.47	3.18	2.81	>(0.0018180686534586)	(AR781)	Pheromone receptor-like protein involved in the early elicitor signaling events which occur within minutes and include ion fluxes across the plasma membrane, activation of MPKs and the formation of ROS related to PGPS1 and WRKY33.
AT2G26560	1.9	3.98	2.09	1.79	>(0.0435438722465274)	PHOSPHOLIPASE A 2A (PLP2);PHOSPHOLIPASE A 2A (PLA IIA);PHOSPHOLIPASE A 2A (PLA2A);PATATIN-LIKE PROTEIN 2 (PLP2); (PLAII ALPHA)	Encodes a lipid acyl hydrolase with wide substrate specificity that accumulates upon infection by fungal and bacterial pathogens. Protein is localized in the cytoplasm in healthy leaves, and in membranes in infected cells. Plays a role in cell death and differentially affects the accumulation of oxylipins. Contributes to resistance to virus.
AT2G26650	15.62	23.57	20.34	24.17	>(0.0239656406725284)	K TRANSPORTER 1 (AKT1); (ATAKT1);K TRANSPORTER 1 (KT1)	Encodes AKT1, a member of the Shaker family inward rectifying potassium channel predominantly expressed in predominantly in root hairs and root endodermis. This family includes five groups based on phylogenetic analysis (FEBS Letters (2007) 581: 2357): I (inward rectifying channel): AKT1 (AT2G26650), AKT5 (AT4G32500) and SPIK (also known as AKT6, AT2G25600); II (inward rectifying channel): KAT1 (…
AT2G26700	2	3.22	2.78	2.92	>(0.0334273139936077)	PINOID2 (PID2);AGC VIIIA KINASE 1-10 (AGC1-10)	Member of AGC VIIIa Kinase gene family. Encodes PID2, a homolog of PID. Simultaneous disruption of PID(AT2G34650) and its 3 closest homologs (PID2/AT2G26700, WAG1/AT1G53700, and WAG2/AT3G14370) abolishes the formation of cotyledons.
AT2G26710	3.5	19.76	4.22	20.19	>(8.66854440254656e-19)	PHYB ACTIVATION TAGGED SUPPRESSOR 1 (BAS1); (CYP734A1); (CYP72B1)	Encodes a member of the cytochrome p450 family that serves as a control point between multiple photoreceptor systems and brassinosteroid signal transduction. Involved in brassinolide metabolism. Mediates response to a variety of light signals including hypocotyl elongation and cotyledon expansion.
AT2G26780	6.55	10.18	8.98	10.72	>(0.0421051473935388)		ARM repeat superfamily protein;(source:Araport11)
AT2G26975	64.25	33.8	49.14	39.27	<(0.000185193890264524)	COPPER TRANSPORTER 6 (COPT6)	Plasma membrane Cu transporter.
AT2G27040	12.73	19.82	17.99	18.85	>(0.0195018855752063)	ARGONAUTE 4 (AGO4);OVEREXPRESSOR OF CATIONIC PEROXIDASE 11 (OCP11)	AGO4 is a member of a class of PAZ/PIWI domain containing proteins involved in siRNA mediated gene silencing.Loss of function mutations have reduced site specific CpNpG and CpHpH methylation, abnormal ovule/megagametophyte develoment and increased susceptibility to bacterial pathogens including Tobacco rattle virus.
AT2G27050	22.22	44.11	28.49	40.26	>(0.000305581272513685)	ETHYLENE-INSENSITIVE3-LIKE 1 (EIL1); (AtEIL1)	ethylene-insensitive3-like1 (EIL1) The mRNA is cell-to-cell mobile.
AT2G27060	7.18	14.51	9.56	13.38	>(0.000857477690178318)		Leucine-rich repeat protein kinase family protein;(source:Araport11)
AT2G27090	5.06	7.75	7.59	7.75	>(0.0255104629236937)		bZIP transcription factor (DUF630 and DUF632);(source:Araport11)
AT2G27170	8.84	13.29	11.81	12.38	>(0.0204461387361912)	TITAN7 (TTN7);STRUCTURAL MAINTENANCE OF CHROMOSOMES 3 (SMC3)	Encodes a member of the Arabidopsis cohesin complex that is essential for viability and sister chromatid alignment.
AT2G27420	16.14	2.27	19	5.29	<(9.39503099195237e-44)		Cysteine proteinases superfamily protein;(source:Araport11)
AT2G27470	12.04	7.92	9.87	9.2	<(0.00365487162274043)	NUCLEAR FACTOR Y, SUBUNIT B11 (NF-YB11)	nuclear factor Y, subunit B11;(source:Araport11)
AT2G27710	395.37	231.52	270.8	245.73	<(0.00136339901906214)	RIBOSOMAL PROTEIN P2Y (P2Y)	60S acidic ribosomal protein family;(source:Araport11)
AT2G27720	477.79	297.3	307.26	303.9	<(0.00229013129913585)	RIBOSOMAL PROTEIN P2Z (P2Z)	60S acidic ribosomal protein family;(source:Araport11)
AT2G27740	9.23	5.34	5.93	4.46	<(0.0264088912959035)		RAB6-interacting golgin (DUF662);(source:Araport11)
AT2G27770	6.93	11.38	8.44	9.81	>(0.00479615911873999)		DUF868 family protein (DUF868);(source:Araport11)
AT2G28040	0.68	3.37	0.94	1.33	>(2.23975113240522e-08)		Eukaryotic aspartyl protease family protein;(source:Araport11)
AT2G28050	1.62	8.73	2.77	7.01	>(1.54652720675581e-11)	RNA PROCESSING FACTOR 7 (RPF7)	Encodes a relatively short regular p-class pentatricopeptide repeat protein comprising seven canonical p repeats and a single short s repeat that is necessary for the 5'-processing and stability of nad2 mRNA in mitochondria.
AT2G28100	7.92	12.7	10.35	11.69	>(0.00350099836506172)	ALPHA-L-FUCOSIDASE 1 (ATFUC1);ALPHA-L-FUCOSIDASE 1 (FUC1)	Encodes a protein with &#945;-fucosidase activity. The activity was assessed on 2'-fucosyl-lactitol. AtFUC1 was not able to act on XXFG substrates, at least when heterologously expressed in <i>Pichia pastoris</i>. The enzyme has been postulated to act on fucosylated substrates other than xyloglucan oligosaccharides. was shown (<i>Pichia pastoris</i>) to hydrolyze fucose in 3- and 4-linkage , henc…
AT2G28140	2.61	4.64	4.38	4.36	>(0.0123450660278627)		enabled-like protein (DUF1635);(source:Araport11)
AT2G28305	17.27	8.62	13.81	8.46	<(1.188545140041e-05)	(ATLOG1);LONELY GUY 1 (LOG1)	Putative lysine decarboxylase family protein;(source:Araport11)
AT2G28350	10.15	18.41	10.78	21.21	>(0.000709135741140398)	AUXIN RESPONSE FACTOR 10 (ARF10)	Involved in root cap cell differentiation.
AT2G28400	4.07	10.82	4.54	6.96	>(0.001895466892426)	(ATS40.4)	Member of the senescence 40 (S40), contains a plant-specific domain of unknown function 548 (DUF548). Expression increases in response to ABA.
AT2G28520	11.26	17.35	15.44	17.27	>(0.0241367987595616)	VACUOLAR PROTON ATPASE A1 (VHA-A1)	Vacuolar proton ATPase subunit VHA-a isoform 1. Localized in the trans-Golgi network. The mRNA is cell-to-cell mobile.
AT2G28660	6.05	9.65	8.28	11	>(0.013076160782723)	HEAVY METAL ASSOCIATED PROTEIN 18 (ATHMP18)	Chloroplast-targeted copper chaperone protein;(source:Araport11)
AT2G28755	0.3	3.09	0.54	0.54	>(0.0201829262190424)		UDP-D-glucuronate carboxy-lyase-like protein;(source:Araport11)
AT2G28830	1.37	2.53	1.85	2.82	>(0.00305958064137199)	PLANT U-BOX 12 (PUB12); (AtPUB12)	Encodes a U-box E3 ubiquitin ligase involved in ubiquitination of pattern recognition receptor FLS2.pub12/pub13 double mutants enhanced chitin-induced ROS production and callose deposition suggesting they function redundantly to negatively regulate immune response to fungal elicitor.
AT2G28870	4.2	7.09	7.02	4.89	>(0.0450239262328141)	(SMR10)	cyclin-dependent kinase inhibitor SMR1-like protein;(source:Araport11)
AT2G29065	1.57	2.52	2.24	2.31	>(0.0322805979423195)		GRAS family transcription factor;(source:Araport11)
AT2G29170	6.7	3.14	1.38	1.79	<(0.0292436056315741)		NAD(P)-binding Rossmann-fold superfamily protein;(source:Araport11)
AT2G29290	44.92	25.74	44.47	29.97	<(3.52279841910834e-06)	(DEG14)	NAD(P)-binding Rossmann-fold superfamily protein;(source:Araport11)
AT2G29300	8.28	3.77	7.8	4.06	<(2.81987908272467e-08)		NAD(P)-binding Rossmann-fold superfamily protein;(source:Araport11)
AT2G29310	25	14.68	27.95	17.12	<(4.66392643024442e-07)		NAD(P)-binding Rossmann-fold superfamily protein;(source:Araport11)
AT2G29320	12.11	7.27	20.53	12.8	<(1.04046719983271e-05)		NAD(P)-binding Rossmann-fold superfamily protein;(source:Araport11)
AT2G29340	22.47	14.78	23.16	20.4	<(9.06471426535851e-05)		NAD-dependent epimerase/dehydratase family protein;(source:Araport11)
AT2G29450	131.45	70.05	147.37	90.93	<(4.69138582243782e-06)	GLUTATHIONE S-TRANSFERASE TAU 5 (ATGSTU5);ARABIDOPSIS THALIANA GLUTATHIONE S-TRANSFERASE TAU 1 (ATGSTU1); (AT103-1A);GLUTATHIONE S-TRANSFERASE TAU 5 (GSTU5)	Encodes a member of the TAU glutathione S-transferase gene family. Gene expression is induced by exposure to auxin, pathogen and herbicides. Naming convention according to Wagner et al. (2002)
AT2G29590	9.39	6.19	7.64	7.38	<(0.0139801106903051)		Thioesterase superfamily protein;(source:Araport11)
AT2G29670	12.53	7.45	9.86	7.42	<(1.65527523763542e-05)		Tetratricopeptide repeat (TPR)-like superfamily protein;(source:Araport11)
AT2G29940	1.33	2.17	1.8	2.1	>(0.0453930962752608)	PLEIOTROPIC DRUG RESISTANCE 3 (PDR3);PLEIOTROPIC DRUG RESISTANCE 3 (ATPDR3);ATP-BINDING CASSETTE G31 (ABCG31)	pleiotropic drug resistance 3;(source:Araport11)
AT2G29980	46.93	76.47	61.09	69.19	>(0.00849304662153894)	FATTY ACID DESATURASE 3 (FAD3); (AtFAD3)	Endoplasmic reticulum enzyme responsible for the synthesis of 18:3 fatty acids from phospholipids. Uses cytochrome b5 as electron donor.
AT2G30040	6.19	17.21	5.43	12.8	>(6.43946035812985e-12)	MITOGEN-ACTIVATED PROTEIN KINASE KINASE KINASE 14 (MAPKKK14)	Member of MEKK subfamily. Induced by jasmonic acid and wounding in involved in insectivory response signaling. Iinteracts with At5g40440, and activates At1g59580.
AT2G30100	15.01	9.49	14.26	10.18	<(7.32172355394466e-06)		pentatricopeptide (PPR) repeat-containing protein;(source:Araport11)
AT2G30230	9.79	5.34	7.98	5.65	<(0.000105247550125126)		6,7-dimethyl-8-ribityllumazine synthase;(source:Araport11)
AT2G30340	4.84	7.98	8.36	8.26	>(0.0282101875923427)		Lateral Organ Boundaries domain protein. LOB13 promotes lateral root formation. No significant transcriptional activation or repression activity was detected by the transient dual-luciferase assay (10.1111/tpj.16273).
AT2G30424	14.48	7.92	14.51	5.95	<(0.00671976861617869)	TRICHOMELESS 2 (TCL2)	In a tandem repeat with AT2g30432 (TCL1) and AT2g30420 (ETC2), it encodes a single-repeat R3 MYB transcription factor that is involved in the negative regulation of trichome formation.
AT2G30480	1.17	2.14	1.93	1.81	>(0.00696601842325157)	HEI10 INTERACTING PROTEIN 1 (HEIP1)	Required for efficient meiotic crossover implementation and is conserved from plants to humans.
AT2G30750	3.29	13.2	1.9	3.27	>(0.00166604562815008)	CYTOCHROME P450, FAMILY 71, SUBFAMILY A, POLYPEPTIDE 12 (CYP71A12)	Putative cytochrome P450; together with CYP71A13 produces dihydrocamalexic acid (DHCA), the precursor to the defense-related compound camalexin, which accumulates in the intercellular space and contributes to the resistance of mature Arabidopsis to P. syringae without directly inhibiting bacterial growth.
AT2G30890	1.14	3.22	1.95	2.39	>(0.00051320222593713)		Cytochrome b561/ferric reductase transmembrane protein family;(source:Araport11)
AT2G31010	3.47	7.46	4.21	6.28	>(9.08707640494358e-06)	(RAF13); (M3K&#952;1)	Member of the B1 subgroup of RAF kinases; phosphorylates SnRK2.6KR and Ser171 in the activation loop.
AT2G31020	4.17	6.9	5.77	6.28	>(0.00537046458192595)	OSBP(OXYSTEROL BINDING PROTEIN)-RELATED PROTEIN 1A (ORP1A)	OSBP(oxysterol binding protein)-related protein 1A;(source:Araport11)
AT2G31160	6.78	4.36	6.43	4.17	<(0.00192716711838678)	LIGHT SENSITIVE HYPOCOTYLS 3 (LSH3);ORGAN BOUNDARY 1 (OBO1)	LIGHT-DEPENDENT SHORT HYPOCOTYLS-like protein (DUF640);(source:Araport11)
AT2G31270	8.5	13.91	12.76	11.88	>(0.00599751726175331)	ARABIDOPSIS HOMOLOG OF YEAST CDT1 A (ATCDT1A);HOMOLOG OF YEAST CDT1 A (CDT1A);ARABIDOPSIS HOMOLOG OF YEAST CDT1 (CDT1)	Encodes a cyclin-dependent protein kinase. Involved in nuclear DNA replication and plastid division. Located in nucleus and chloroplast.
AT2G31290	1.62	2.97	2.88	3.06	>(0.00717857363453038)		Ubiquitin carboxyl-terminal hydrolase family protein;(source:Araport11)
AT2G31310	0.55	1.49	0.9	1.63	>(0.0270698336326288)	LOB DOMAIN-CONTAINING PROTEIN 14 (LBD14)	LOB domain-containing protein 14;(source:Araport11)
AT2G31380	57.04	30.49	40.13	21.49	<(4.75470277268286e-09)	SALT TOLERANCE HOMOLOGUE (STH);B-BOX DOMAIN PROTEIN 25 (BBX25)	a B-box zinc finger protein that interacts with COP1. contains a novel 11 amino acid motif at the C-terminus (also found at the N-terminus of HY5) that is involved in the COP1 interaction.
AT2G31560	18.01	7.98	22.45	11.48	<(6.96570954847525e-09)		signal transducer/transcription protein, putative (DUF1685);(source:Araport11)
AT2G31580	3.6	7.37	5.66	5.44	>(0.000581797692310677)	ICARUS1 (ICA1)	ICA1 is a nuclear localized member of the tRNA(His) guanylyl transferase superfamily. Loss of function alleles show increased sensitivity to growth at high temperatures defects in cell cycle progression and DNA repair.
AT2G31650	2	3.31	3.19	3.78	>(0.0426316173262683)	ARABIDOPSIS TRITHORAX 1 (ATX1);SET DOMAIN PROTEIN 27 (SDG27)	Encodes a homolog of trithorax, a histone-lysine N-methyltransferase. Involved in trimethylating histone H3-lysine 4. Involved in bolting/flowering time together with ATX3 and ATX4. Involved in the formation, placement, and identity of flower organs. Role in regulation of homeotic genes. Functions as a receptor of phosphatidylinositol 5-phosphate. Localizes to cytoplasm, plasma membrane and nucle…
AT2G31880	7	11.98	9.33	11.42	>(0.0252890743825037)	SUPPRESSOR OF BIR1 1 (SOBIR1);EVERSHED (EVR)	Encodes a putative leucine rich repeat transmembrane protein that is expressed in response to Pseudomonas syringae. Expression of SRRLK may be required for silencing via lsiRNAs. Regulates cell death and innate immunity.
AT2G32100	16.46	6.53	12.5	8.01	<(8.31099885788358e-13)	RABIDOPSIS THALIANA OVATE FAMILY PROTEIN 16 (ATOFP16);OVATE FAMILY PROTEIN 16 (OFP16)	ovate family protein 16;(source:Araport11)
AT2G32510	2.12	1.25	3.49	1.96	<(0.015438896206367)	MITOGEN-ACTIVATED PROTEIN KINASE KINASE KINASE 17 (MAPKKK17)	Member of MEKK subfamily involved in wound and JA induced signaling.Interacts with At5g40440, and activates At1g59580.
AT2G32530	11.13	3.26	17.55	8.5	<(1.33837205322768e-18)	CELLULOSE SYNTHASE-LIKE B3 (ATCSLB03);CELLULOSE SYNTHASE-LIKE B3 (CSLB03);CELLULOSE SYNTHASE-LIKE B3 (ATCSLB3)	encodes a gene similar to cellulose synthase
AT2G32540	23.32	12.82	32.97	20.78	<(1.52845628961326e-07)	CELLULOSE SYNTHASE-LIKE B4 (ATCSLB04);CELLULOSE SYNTHASE LIKE B4 (CSLB04);CELLULOSE SYNTHASE LIKE B4 (ATCSLB4);CELLULOSE SYNTHASE-LIKE B4 (CSLB04)	encodes a gene similar to cellulose synthase The mRNA is cell-to-cell mobile.
AT2G32910	9.34	15.17	13.4	15.84	>(0.00458292745245916)		DCD (Development and Cell Death) domain protein;(source:Araport11)
AT2G32970	7.98	12.15	10.76	10.76	>(0.0358016865479828)		G1/S-specific cyclin-E protein;(source:Araport11)
AT2G33180	79.72	48.87	56.05	54.97	<(0.000736170423467033)		hypothetical protein;(source:Araport11)
AT2G33540	5.96	9.94	8.67	10.71	>(0.0302109984430418)	C-TERMINAL DOMAIN PHOSPHATASE-LIKE 3 (CPL3); (ATCPL3)	Member of Pol II CTD phosphatase family. Mediates the dephosphorylation of Pol II to modulate immune responses. Acts during flowering to dephosphorylate FLX4 which in turn promotes FLC expression.
AT2G33570	10.67	17.85	11.83	16.73	>(0.00179266648247996)	GALACTAN SYNTHASE 1 (GALS1)	glycosyltransferase family protein (DUF23);(source:Araport11)
AT2G33585	9.03	4.57	6.91	6.62	<(0.00231703111533981)		subtilisin-like protease;(source:Araport11)
AT2G33855	24.83	12.14	24.75	16.88	<(1.72441462393263e-05)		transmembrane protein;(source:Araport11)
AT2G33900	0	1.5	1.37	2.98	>(0.0216078779534518)		pre-tRNA tRNA-Pro (anticodon: TGG);(source:Araport11, TAIR10)
AT2G34080	7.7	5	10.49	10	<(0.000756239434231616)		Cysteine proteinases superfamily protein;(source:Araport11)
AT2G34170	8.94	14.96	14.83	14.88	>(0.00266058358126899)	(DEG21)	hypothetical protein (DUF688);(source:Araport11)
AT2G34190	6.39	11.28	9.4	10.07	>(0.0312029906680738)		Xanthine/uracil permease family protein;(source:Araport11)
AT2G34350	1.46	0.68	0.98	0.76	<(0.00903382171971447)		Nodulin-like / Major Facilitator Superfamily protein;(source:Araport11)
AT2G34450	6.64	4.1	5.35	2.92	<(0.00416352618473824)		HMG-box (high mobility group) DNA-binding family protein;(source:Araport11)
AT2G34810	8.54	4.96	8.75	5.74	<(3.19181188472948e-06)	(ATBBE16)	FAD-binding Berberine family protein;(source:Araport11)
AT2G34920	1.73	2.76	2.45	2.55	>(0.049743373016913)		RING/U-box superfamily protein;(source:Araport11)
AT2G34930	2.18	4.52	2.55	3.57	>(0.000248370923576421)		disease resistance family protein / LRR family protein;(source:Araport11)
AT2G35190	11.56	18.78	16.78	19.05	>(0.02452341340713)	NOVEL PLANT SNARE 11 (NPSN11); (ATNPSN11); (NSPN11)	plant-specific SNARE located in cell plate of dividing cells. cofractionates with the cytokinesis-specific syntaxin, KNOLLE, which is required for the formation of the cell plate.
AT2G35230	3.55	6.21	4.91	6.44	>(0.0459762738344787)	HAIKU1 (IKU1); (IKU1)	Contains a plant-specific VQ motif. Involved in endosperm growth and seed size determination. IKU1 is expressed in the early endosperm and its progenitor, the central cell.IKU1 interacts with MINI3 in the yeast two-hybrid system.
AT2G35300	3.59	1.12	5.24	2.94	<(0.0229910049286273)	LATE EMBRYOGENESIS ABUNDANT 18 (LEA18);LATE EMBRYOGENESIS ABUNDANT 4-2 (AtLEA4-2);LATE EMBRYOGENESIS ABUNDANT 4-2 (LEA4-2)	Encodes LEA4-2/LEA18, a member of the Late Embryogenesis Abundant (LEA) proteins which typically accumulate in response to low water availability conditions imposed during development or by the environment.
AT2G35710	1.7	3.07	1.97	3	>(0.0148628299282338)	PLANT GLYCOGENIN-LIKE STARCH INITIATION PROTEIN 7 (PGSIP7)	Nucleotide-diphospho-sugar transferases superfamily protein;(source:Araport11)
AT2G35736	3.24	1.74	2.22	2.59	<(0.0482402240941145)		hypothetical protein;(source:Araport11)
AT2G35760	8.79	5.45	6.44	5.93	<(0.00140052776246854)	CASP-LIKE PROTEIN 2B2 (CASPL2B2)	Uncharacterized protein family (UPF0497);(source:Araport11)
AT2G35770	4.69	7.39	7.22	8.82	>(0.0377933364210864)	SERINE CARBOXYPEPTIDASE-LIKE 28 (scpl28)	serine carboxypeptidase-like 28;(source:Araport11)
AT2G35880	26.38	48.86	30.37	50.05	>(8.41323402600959e-06)	WAVE-DAMPENED2-LIKE4 (WDL4)	Microtubule-stabilizing protein. Expression is regulated by ethylene and it is a direct target of EIN3.During apical hook formation, it acts to modulate auxin maxima by regulating PIN traffiking.
AT2G35960	29.22	19.33	39.36	25.05	<(0.000103668954876463)	NDR1/HIN1-LIKE 12 (NHL12)	Encodes a protein whose sequence is similar to tobacco hairpin-induced gene (HIN1) and Arabidopsis non-race specific disease resistance gene (NDR1). Expression is not altered in response to cucumber mosaic virus or spermine.
AT2G35980	1.49	3.48	2.72	3.03	>(0.00450451128460562)	YELLOW-LEAF-SPECIFIC GENE 9 (YLS9);NDR1/HIN1-LIKE (NHL10);ARABIDOPSIS NDR1/HIN1-LIKE 10 (ATNHL10)	Encodes a protein whose sequence is similar to tobacco hairpin-induced gene (HIN1) and Arabidopsis non-race specific disease resistance gene (NDR1). Expression of this gene is induced by cucumber mosaic virus, spermine and during senescence. The gene product is localized to the chloroplast. The mRNA is cell-to-cell mobile.
AT2G36026	1.51	3.45	3.17	2.71	>(0.0220042163683879)		Ovate family protein;(source:Araport11)
AT2G36220	8.39	20.06	5.65	18.03	>(3.9593910649107e-09)		hypothetical protein;(source:Araport11)
AT2G36295	2.72	1.58	3.76	2.69	<(0.0496535534883376)		hypothetical protein;(source:Araport11)
AT2G36400	11.6	32.22	17.57	23.84	>(9.92703288294275e-07)	GROWTH-REGULATING FACTOR 3 (AtGRF3);GROWTH-REGULATING FACTOR 3 (GRF3)	Growth regulating factor encoding transcription activator. One of the nine members of a GRF gene family, containing nuclear targeting domain. Mutants result in smaller leaves indicating the role of the gene in leaf development. Expressed in root, shoot and flower.
AT2G36620	257.98	166.54	198.12	178.64	<(0.00351262975024153)	RIBOSOMAL PROTEIN EL24Z (EL24Z);RIBOSOMAL PROTEIN L24 (RPL24A)	RPL24A encodes ribosomal protein L24, homolog of cytosolic RPL24, found in archaea and higher eukaryotes. Arabidopsis has two RPL24 homologs, RPL24A (AT2G36620) and RPL24B (AT3G53020).
AT2G36630	17.12	6.67	15.19	6.77	<(4.7910159641588e-17)		Sulfite exporter TauE/SafE family protein;(source:Araport11)
AT2G36835	83.75	48.12	99.48	67.33	<(9.98690017560565e-05)		hypothetical protein;(source:Araport11)
AT2G36950	28.41	18.89	25.82	22.2	<(0.000593105956675489)	HEAVY METAL ASSOCIATED PROTEIN 20 (ATHMP20)	Heavy metal transport/detoxification superfamily protein;(source:Araport11)
AT2G36970	5.62	2.93	3.59	3.37	<(7.89747253191422e-05)		UDP-Glycosyltransferase superfamily protein;(source:Araport11)
AT2G37030	1.96	11.1	0.28	6.72	>(2.57968178451854e-06)	SMALL AUXIN UPREGULATED RNA 46 (SAUR46)	SAUR-like auxin-responsive protein family;(source:Araport11)
AT2G37280	1.08	2	1.44	1.58	>(0.0454991933302838)		Encodes an ATP-binding cassette (ABC) transporter. Expressed in the vascular tissue of primary stem.
AT2G37420	2.84	4.61	3.99	3.59	>(0.0127592786430438)		ATP binding microtubule motor family protein;(source:Araport11)
AT2G37560	2.22	3.65	2.74	3.37	>(0.0329871172466189)	ORIGIN RECOGNITION COMPLEX SECOND LARGEST SUBUNIT 2 (ORC2);ORIGIN RECOGNITION COMPLEX SECOND LARGEST SUBUNIT 2 (ATORC2)	Origin Recognition Complex subunit 2. Involved in the initiation of DNA replication. Regulated transcriptionally during cell cycle, peaking at G1/S-phase. Target of E2F/DF family of transcription factors. Interacts strongly with all ORC subunits.
AT2G37870	2.1	0.61	3.28	2.54	<(0.0028152760511795)		Bifunctional inhibitor/lipid-transfer protein/seed storage 2S albumin superfamily protein;(source:Araport11)
AT2G37930	2.27	3.77	3.01	3.84	>(0.0191805063502127)		hypothetical protein (DUF3527);(source:Araport11)
AT2G37950	4.16	2.23	4.11	2.84	<(0.00295154338286768)		RING/FYVE/PHD zinc finger superfamily protein;(source:Araport11)
AT2G37960	0.98	2.02	1.54	1.31	>(0.00751562898242451)		myosin-M heavy protein;(source:Araport11)
AT2G37970	42.39	19.05	37.69	22.23	<(6.24804236353403e-07)	(SOUL-1);HAEM-BINDING PROTEIN 2 (HBP2); (ATHBP2); (SOUL2);CYTOSOLIC HEME (TETRAPYRROLE) BINDING PROTEIN 2 (CHBP2)	Encodes a cytosolic heme binding protein(cHBP)that can reversibly bind tetrapyrroles including heme, protoporphyrin IX and Mg-protoporphyrin IX dimethyl ester with distinct binding af&#64257;nities.
AT2G38080	8.19	14.01	12.55	15.93	>(0.0163017425242635)	IRREGULAR XYLEM 12 (IRX12);LACCASE 4 (LAC4);ARABIDOPSIS LACCASE-LIKE MULTICOPPER OXIDASE 4 (ATLMCO4);LACCASE-LIKE MULTICOPPER OXIDASE 4 (LMCO4)	LAC4 appears to have laccase activity based on enzyme assays performed using lac4 mutants. These mutants also have reduced levels of lignin. LAC4 is expressed in vascular bundles and fibers and likely contributes to lignin biosynthesis, and hence cell wall biosynthesis, there. lac4/irx12 mutants have a mild irregular xylem phenotype.
AT2G38090	4.02	6.34	5.38	7.21	>(0.0312986958065763)		Duplicated homeodomain-like superfamily protein;(source:Araport11)
AT2G38110	5.01	7.61	7.83	9.97	>(0.0366004294616186)	GLYCEROL-3-PHOSPHATE SN-2-ACYLTRANSFERASE 6 (ATGPAT6);GLYCEROL-3-PHOSPHATE SN-2-ACYLTRANSFERASE 6 (GPAT6)	bifunctional sn-glycerol-3-phosphate 2-O-acyltransferase/phosphatase. Involved in cutin assembly.
AT2G38120	57.15	115.26	61.51	99.56	>(2.81798313205716e-08)	AUXIN RESISTANT 1 (AUX1);WAVY ROOTS 5 (WAV5); (PIR1);MODIFIER OF ARF7/NPH4 PHENOTYPES 1 (MAP1); (ATAUX1)	Encodes an auxin influx transporter. AUX1 resides at the apical plasma membrane of protophloem cells and at highly dynamic subpopulations of Golgi apparatus and endosomes in all cell types. AUX1 action in the lateral root cap and/or epidermal cells influences lateral root initiation and positioning. Shoot supplied ammonium targets AUX1 and inhibits lateral root emergence. The mRNA is cell-to-cell…
AT2G38210	13.7	1.88	13.27	6.14	<(4.29916339311974e-14)	PUTATIVE PDX1-LIKE PROTEIN 4 (PDX1L4)	putative PDX1-like protein 4;(source:Araport11)
AT2G38230	133.9	80.66	184.17	147.75	<(1.29963172036585e-06)	ARABIDOPSIS THALIANA PYRIDOXINE BIOSYNTHESIS 1.1 (ATPDX1.1);PYRIDOXINE BIOSYNTHESIS 1.1 (PDX1.1)	Encodes a protein predicted to function in tandem with PDX2 to form glutamine amidotransferase complex with involved in vitamin B6 biosynthesis. The mRNA is cell-to-cell mobile.
AT2G38470	4.7	10.86	6.13	6.8	>(6.37696552203481e-05)	WRKY DNA-BINDING PROTEIN 33 (WRKY33);WRKY DNA-BINDING PROTEIN 33 (ATWRKY33)	Member of the plant WRKY transcription factor family. Regulates the antagonistic relationship between defense pathways mediating responses to P. syringae and necrotrophic fungal pathogens. Located in nucleus. Involved in response to various abiotic stresses - especially salt stress. Regulates cytochrome P450 gene CYP94B1 to control apoplastic barrier formation in roots to confer salt tolerance.
AT2G38750	28.72	17.31	24.93	15.28	<(0.000270209358939167)	ANNEXIN 4 (ANNAT4); (ATANN4)	Annexins are a family of calcium dependent membrane binding proteins though to be involved in Golgi mediated secretion. This is one of four annexins identified in Arabidopsis.
AT2G38840	7.35	11.46	10.76	11.44	>(0.0122606976905846)	GUANYLATE-BINDING PROTEIN-LIKE 2 (GBPL2)	Guanylate-binding family protein;(source:Araport11)
AT2G38870	56.37	31.58	64.3	60.45	<(0.000186533638701972)		Predicted to encode a PR (pathogenesis-related) peptide that belongs to the PR-6 proteinase inhibitor family. Six putative PR-6-type protein encoding genes are found in Arabidopsis: At2g38900, At2g38870, At5g43570, At5g43580, At3g50020 and At3g46860.
AT2G39220	5.07	7.68	5.09	6.41	>(0.0378883585632229)	PATATIN-LIKE PROTEIN 6 (PLP6); (PLA IIB); (PPLAIIIA)	Phospholipase pPLAIIIa involved in seed germination and resistance to Turnip Crinkle Virus.
AT2G39250	17.66	10.63	18.83	7.35	<(4.02743310771841e-05)	SCHNARCHZAPFEN (SNZ)	Encodes a AP2 domain transcription factor that can repress flowering. SNZ and its paralogous gene, SCHLAFMUTZE (SMZ), share a signature with partial complementarity to the miR172 microRNA, whose precursor is induced upon flowering.
AT2G39370	2.53	5	1.91	3.48	>(0.00626131151764897)	MEMBRANE-ASSOCIATED KINASE REGULATOR 4 (MAKR4)	Encodes a member of the MAKR (MEMBRANE-ASSOCIATED KINASE REGULATOR) gene family. MAKRs have putative kinase interacting motifs and membrane localization signals. Known members include: AT5G26230 (MAKR1), AT1G64080 (MAKR2), AT2G37380 (MAKR3), AT2G39370 (MAKR4), AT5G52870 (MAKR5) and AT5G52900 (MAKR6).
AT2G39380	4.04	6.8	4.64	5.78	>(0.00651259147435991)	EXOCYST SUBUNIT EXO70 FAMILY PROTEIN H2 (ATEXO70H2);EXOCYST SUBUNIT EXO70 FAMILY PROTEIN H2 (EXO70H2)	A member of EXO70 gene family, putative exocyst subunits, conserved in land plants. Arabidopsis thaliana contains 23 putative EXO70 genes, which can be classified into eight clusters on the phylogenetic tree.
AT2G39550	8.06	13.3	10.98	10.89	>(0.00170356435899148)	GERANYLGERANYLTRANSFERASE-I BETA SUBUNIT (ATGGT-IB); (GGB); (PGGT-I)	encodes the beta subunit of geranylgeranyl transferase (GGT-IB), involved in both ABA-mediated and auxin signaling pathways.
AT2G39560	5.55	3.21	6.35	3.67	<(9.90029248379731e-05)		Putative membrane lipoprotein;(source:Araport11)
AT2G39710	5.69	3.15	6.65	6.31	<(1.18294986204237e-05)		Encodes a Cysteine-rich peptide (CRP) family protein
AT2G39870	21.74	54.23	28.68	42.22	>(5.07128583335877e-07)		hypothetical protein;(source:Araport11)
AT2G40020	12.58	5.71	14.93	8.64	<(6.98508757858891e-07)		Nucleolar histone methyltransferase-related protein;(source:Araport11)
AT2G40080	42.01	14.38	41.08	19.14	<(6.31820263197403e-10)	EARLY FLOWERING 4 (ELF4)	Encodes a novel nuclear 111 amino-acid phytochrome-regulated component of a negative feedback loop involving the circadian clock central oscillator components CCA1 and LHY. ELF4 is necessary for light-induced expression of both CCA1 and LHY, and conversely, CCA1 and LHY act negatively on light-induced ELF4 expression. ELF4 promotes clock accuracy and is required for sustained rhythms in the absen…
AT2G40113	3.2	5.9	5.57	4.98	>(0.0217244570413463)		Pollen Ole e 1 allergen and extensin family protein;(source:Araport11)
AT2G40205	407.16	239.09	213.55	236.26	<(0.0077290734999701)	RIBOSOMAL PROTEIN EL41Y (EL41Y)	Ribosomal protein L41 family;(source:Araport11)
AT2G40280	7.58	12.23	10.15	10.53	>(0.0184364636512863)		S-adenosyl-L-methionine-dependent methyltransferases superfamily protein;(source:Araport11)
AT2G40570	4.09	6.2	6.08	6.05	>(0.0425388508290811)		initiator tRNA phosphoribosyl transferase family protein;(source:Araport11)
AT2G40610	71.87	117.45	59.87	92.71	>(0.00232962421684469)	EXPANSIN A8 (ATEXPA8); (EXP8); (ATEXP8); (ATHEXP ALPHA 1.11);EXPANSIN A8 (EXPA8)	member of Alpha-Expansin Gene Family. Naming convention from the Expansin Working Group (Kende et al, 2004. Plant Mol Bio). Involved in the formation of nematode-induced syncytia in roots of Arabidopsis thaliana.
AT2G40630	4.8	7.41	7.74	7.27	>(0.0160041753756481)	(BTE1)	Uncharacterized conserved protein (UCP030365);(source:Araport11)
AT2G40640	4.43	9.6	7.19	6.71	>(6.85610280570967e-07)	(PUB62)	Plant U-box type E3 ubiquitin ligase (PUB).
AT2G40770	2.51	4	3.3	3.66	>(0.0437262924232155)		RING-finger, DEAD-like helicase, PHD and SNF2 domain-containing protein;(source:Araport11)
AT2G40850	1.07	2.29	1.41	1.44	>(0.00697581134801573)	PHOSPHOINOSITIDE 4-KINASE GAMMA 1 (ATPI4K GAMMA 1);PHOSPHOINOSITIDE 4-KINASE GAMMA 1 (PI4K GAMMA 1)	phosphoinositide 4-kinase gamma 1;(source:Araport11)
AT2G40940	18.01	28.99	23.93	30.8	>(0.00530986380515283)	ETHYLENE RESPONSE SENSOR 1 (ERS1);ETHYLENE RESPONSE SENSOR (ERS)	Ethylene receptor, subfamily 1. Has histidine kinase activity.
AT2G40950	7.24	11.12	10.26	11.21	>(0.0214459202360962)	(BZIP17)	bZIP17 appears to regulate transcription as part of a salt and osmotic stress response. zip17 mutants show enhanced inhibition of primary root elongation in response to NaCl. Several salt-responsive genes, such as ATHB-7 show a reduced transcriptional response to a salt treatment in zip17 mutant seedlings. myc:bZIP17 undergoes proteolytic processing in salt-treated wild type seedlings, but not in…
AT2G41060	7.69	11.65	10.5	11.91	>(0.0203353094801038)	UBP1-ASSOCIATED PROTEIN 2B (UBA2B)	Encodes one of three UBA2 genes in Arabidopsis. It is involved in the regulation of programmed cell death.
AT2G41100	19.03	35.56	11.98	31.37	>(0.00617007739282931)	TOUCH 3 (TCH3);ARABIDOPSIS THALIANA CALMODULIN LIKE 4 (ATCAL4);CALMODULIN-LIKE 12 (CML12)	encodes a calmodulin-like protein, with six potential calcium binding domains. Calcium binding shown by Ca(2)-specific shift in electrophoretic mobility. Expression induced by touch and darkness. Expression may also be developmentally controlled. Expression in growing regions of roots, vascular tissue, root/shoot junctions, trichomes, branch points of the shoot, and regions of siliques and flower…
AT2G41170	9.22	20.34	9.08	15	>(5.29895241740165e-06)		F-box family protein;(source:Araport11)
AT2G41240	13.55	25.58	43.13	20.09	>(0.0233364207558908)	BASIC HELIX-LOOP-HELIX PROTEIN 100 (BHLH100)	Encodes a member of the basic helix-loop-helix transcription factor family protein. Functions as a key regulator of iron-deficiency responses independent of the master regulator FIT. Likely regulates genes involved in the distribution of iron within the plant. Phosphatidylinositol 4-phosphate 5-kinase (PIP5K) enzyme family member.
AT2G41250	32.6	14.96	19.31	12.06	<(1.90103003747352e-13)		Haloacid dehalogenase-like hydrolase (HAD) superfamily protein;(source:Araport11)
AT2G41290	9.02	5.14	5.91	4.66	<(2.54179700306865e-05)	STRICTOSIDINE SYNTHASE-LIKE 2 (SSL2)	Although this enzyme is predicted to encode a strictosidine synthase (SS), it lacks a conserved catalytic glutamate residue found in active SS enzymes and it is not expected to have SS activity.
AT2G41312	7.34	4.69	4.19	3.31	<(0.0412215828084149)	SHORT OPEN READING FRAME 13 (SORF13)	Has been identified as a translated small open reading frame by ribosome profiling.
AT2G41450	1.3	0.77	1.33	1.24	<(0.00568842912922353)	BRCT5 DOMAIN CONTAINING PROTEIN 2 (BCP2)	BRCT5 DOMAIN containing protein of unknown function. May play a role in DNA damage repair.
AT2G41460	5.23	8.13	6.99	7.44	>(0.01655342847435)	APURINIC ENDONUCLEASE-REDOX PROTEIN (ARP)	Apurinic endonuclease-redox protein. It functions as an apurinic/apyrimidinic class II endonuclease, and is involved in DNA repair.
AT2G41510	0.55	1.92	0.96	1.74	>(0.00521369253044882)		It encodes a protein whose sequence is similar to cytokinin oxidase/dehydrogenase, which catalyzes the degradation of cytokinins.Acts on zeatin 9-riboside-50-triphosphate substrate.
AT2G41640	5.49	8.96	6.16	5.69	>(0.00126449592718486)	(GT61)	Potential heat-priming associated target of ATAF1.
AT2G41650	94.78	61.78	67.58	62.42	<(0.0160430945853308)		hypothetical protein;(source:Araport11)
AT2G41750	4.23	11.24	6.26	9.25	>(1.34972469792382e-06)	(DTWD2A)	Involved in posttranscriptional modification of tRNA. Can form acp3U20b on a tRNA expressed in yeast cells. The aspartate and tryptophan residues in the DXTW motif of this protein are required for modification activity. Required for the acp3U20a modification of cytosolic tRNA.
AT2G41820	10.22	28.85	13.68	27.48	>(1.27976496806e-08)	PXY/TDR-CORRELATED 3 (PXC3)	Constitutively interacts with Brassinosteroid Insensitive 1-Associated Receptor Kinase 1 and is involved in vascular development.
AT2G41905	2.64	0.69	1.24	1.64	<(0.00165934173798056)		transmembrane protein;(source:Araport11)
AT2G41960	10.05	16.1	13.98	16.1	>(0.0275851920592909)		hypothetical protein;(source:Araport11)
AT2G42160	5.86	8.98	8.85	7.62	>(0.0166406692416521)	BRAP2 RING ZNF UBP DOMAIN-CONTAINING PROTEIN 1 (BRIZ1)	Encodes a RING domain containing protein BRIZ1. BRIZ1 (At2g42160) and BRIZ2 (At2g26000) proteins form a heteromeric E3 ligase complex required for seed germination and post-germination growth.
AT2G42190	48.7	32.41	33.53	29.45	<(0.00590816235069605)		rho GTPase-activating gacO-like protein;(source:Araport11)
AT2G42230	12.45	20.74	18.6	19.12	>(0.00946750466798906)		C-CAP/cofactor C-like domain-containing protein;(source:Araport11)
AT2G42280	6.27	13.19	10.48	12.66	>(6.05425610433338e-05)		basic helix-loop-helix (bHLH) DNA-binding superfamily protein;(source:Araport11)
AT2G42370	0.66	1.37	1.48	1.9	>(0.00445821285366644)		hypothetical protein;(source:Araport11)
AT2G42380	10.73	37.28	12.71	28.24	>(8.45232657928915e-09)	(ATBZIP34); (BZIP34); (DEG7)	Encodes a member of the BZIP family of transcription factors. Forms heterodimers with the related protein AtbZIP61. Binds to G-boxes in vitro and is localized to the nucleus in onion epidermal cells.
AT2G42430	1.46	3.12	2.83	2.96	>(0.00588419919214659)	LATERAL ORGAN BOUNDARIES-DOMAIN 16 (LBD16);ASYMMETRIC LEAVES2-LIKE 18 (ASL18)	LOB-domain protein gene LBD16. This gene contains one auxin-responsive element (AuxRE). Regluates lateral root formation.
AT2G42485	11.82	7.06	10.4	9.09	<(0.00559709392324892)		other_RNA;(source:Araport11)
AT2G42580	15.74	24.23	17.57	23.35	>(0.0123076028709899)	TETRATRICOPETIDE-REPEAT THIOREDOXIN-LIKE 3 (TTL3);VHI-INTERACTING TPR CONTAINING PROTEIN (VIT)	Encodes a member of the TTL family and contains a thioredoxin like domain and three tandom TPRs. Interacts physically with BRL2/VH1 and appears to play a role in brassiosteroid and auxin signaling. Belongs to one of the 36 carboxylate clamp (CC)-tetratricopeptide repeat (TPR) proteins (Prasad 2010, Pubmed ID: 20856808) with potential to interact with Hsp90/Hsp70 as co-chaperones. The TTL family i…
AT2G42620	8.66	14.47	10.29	10.22	>(0.000366640803942744)	MORE AXILLARY BRANCHES 2 (MAX2);ORESARA 9 (ORE9);PLEIOTROPIC PHOTOSIGNALING (PPS); (ATMAX2)	The mutations at MAX2 cause increased hypocotyl and petiole elongation in light-grown seedlings. Positional cloning identifies MAX2 as a member of the F-box leucine-rich repeat family of proteins. MAX2 is identical to ORE9, a proposed regulator of leaf senescence. Involved in positive regulation of light responses. The mRNA is cell-to-cell mobile.
AT2G42800	2.26	5.22	3.12	4.94	>(0.000215292832573512)	RECEPTOR LIKE PROTEIN 29 (AtRLP29);RECEPTOR LIKE PROTEIN 29 (RLP29)	receptor like protein 29;(source:Araport11)
AT2G42840	148.82	229.7	189.13	177.54	>(0.0467781846198789)	PROTODERMAL FACTOR 1 (PDF1)	Encodes a putative extracellular proline-rich protein is exclusively expressed in the L1 layer of vegetative, inflorescence and floral meristems and the protoderm of organ primordia.
AT2G42870	4.43	35.46	3.48	14.74	>(5.61432535129301e-18)	PHY RAPIDLY REGULATED 1 (PAR1);HELIX-LOOP-HELIX 1 (HLH1)	Encodes PHYTOCHROME RAPIDLY REGULATED1 (PAR1), an atypical basic helix-loop-helix (bHLP) protein. Closely related to PAR2 (At3g58850). Up regulated after simulated shade perception. Acts in the nucleus to control plant development and as a negative regulator of shade avoidance response. Functions as transcriptional repressor of auxin-responsive genes SAUR15 (AT4G38850) and SAUR68 (AT1G29510).
AT2G42880	22.57	43.43	33.64	43.36	>(0.0191218811181534)	MAP KINASE 20 (ATMPK20);MAP KINASE 20 (MPK20)	member of MAP Kinase
AT2G43000	1.05	2.45	0.93	1.65	>(0.0278708865224376)	NAC DOMAIN CONTAINING PROTEIN 42 (anac042);NAC DOMAIN CONTAINING PROTEIN 42 (NAC042);JUNGBRUNNEN 1 (JUB1); (ATJUB1)	Encodes a NAC transcription factor induced by hydrogen peroxide (H2O2). Involved in senescence. Over expression of the gene strongly delays senescence and enhances tolerance to various abiotic stresses.
AT2G43060	4.19	7.28	4.32	6.81	>(0.0104279889003907)	ILI1 BINDING BHLH 1 (IBH1); (ATIBH1)	Basic helix loop helix transcription factor that interacts with memebers of the BEE family of transcriptional regualtors.
AT2G43340	34.5	19.75	38.25	21.37	<(5.5774814181104e-05)		hypothetical protein (DUF1685);(source:Araport11)
AT2G43510	26.23	12.91	32.47	33.84	<(0.000729147243916585)	TRYPSIN INHIBITOR PROTEIN 1 (ATTI1);TRYPSIN INHIBITOR PROTEIN 1 (TI1)	Member of the defensin-like (DEFL) family. Encodes putative trypsin inhibitor protein which may function in defense against herbivory.
AT2G43520	7.46	3.8	8.25	7.26	<(0.00286202554304055)	TRYPSIN INHIBITOR PROTEIN 2 (ATTI2);TRYPSIN INHIBITOR PROTEIN 2 (TI2)	Encodes putative trypsin inhibitor protein which may function in defense against herbivory. Member of the defensin-like (DEFL) family.
AT2G43530	19.2	8.53	18.1	13.05	<(9.7306838806938e-07)		Encodes a defensin-like (DEFL) family protein. The mRNA is cell-to-cell mobile.
AT2G43535	17.03	10.5	13.77	13.21	<(0.0105192111792985)		Encodes a defensin-like (DEFL) family protein.
AT2G43680	34.43	61.38	52.82	57.87	>(0.0136331052397027)	IQ-DOMAIN 14 (IQD14)	Member of IQ67 (CaM binding) domain containing family.
AT2G43910	330.27	219.83	331.12	251.38	<(0.000300977038660354)	(ATHOL1);HARMLESS TO OZONE LAYER 1 (HOL1)	HARMLESS TO OZONE LAYER 1;(source:Araport11)
AT2G44080	5.08	9.33	6.41	9.72	>(0.00661917047995803)	ARGOS-LIKE (ARL)	Encodes ARL, a gene similar to ARGOS involved in cell expansion-dependent organ growth. Upregulated by brassinosteroid. Acts downstream of BRI1. The mRNA is cell-to-cell mobile.
AT2G44230	23.35	13.81	20.06	14.98	<(2.61256242495836e-07)		hypothetical protein (DUF946);(source:Araport11)
AT2G44310	108.73	61.67	86.48	79.77	<(0.00243284263199448)		Calcium-binding EF-hand family protein;(source:Araport11)
AT2G44410	9.73	15.94	15.49	14.77	>(0.00158582893531948)	SUMO-TARGETED UBIQUITIN E3 LIGASE 6 (STUBL6)	RING/U-box superfamily protein. SUMO- targeted ubiquitin ligase.
AT2G44500	10.54	19.93	15.3	20.43	>(1.11554180115338e-05)		O-fucosyltransferase family protein;(source:Araport11)
AT2G44740	6.56	10.63	7.89	6.57	>(0.0328200011802586)	CYCLIN P4;1 (CYCP4;1)	cyclin p4;(source:Araport11)
AT2G44750	3.74	5.88	5.93	4.89	>(0.0410937780549439)	THIAMIN PYROPHOSPHOKINASE 2 (TPK2)	Encodes a thiamine pyrophosphokinase capable of producing thiamine pyrophosphate from free thiamine.
AT2G44830	8.04	12.85	8.17	14.79	>(0.00870636968873139)	PROTEIN KINASE ASSOCIATED WITH BRX (PAX);AGC VIIIA KINASE 1-3 (AGC1-3)	AGCVIII kinase involved in the pulse-induced first positive phototropism. Plasma-membrane-associated element of a molecular rheostat that modulates auxin flux through developing protophloem sieve elements (PPSEs) while interacting with BRX, thereby timing PPSE differentiation. Activates PIN-mediated auxin efflux.
AT2G44900	5.43	9.65	7.58	9.84	>(0.00789434638090861)	ARABIDILLO-1 (ARABIDILLO-1);F-BOX ARMADILLO PROTEIN 1 (ARABIDILLO1);F-BOX PROTEIN 5 (FBX5)	ARABIDILLO-1 and its homolog, ARABIDILLO -2, are unique among Arabidopsis Arm-repeat proteins in having an F-box motif and fall into a phylogenetically distinct subgroup from other plant Arm-repeat proteins Similar to arm repeat protein in rice and armadillo/beta-catenin repeat family protein / F-box family protein in Dictyostelium. ARABIDILLO-1 promote lateral root development. Mutant plants for…
AT2G44910	1.38	10.27	1.38	7.12	>(3.73180102683739e-15)	HOMEOBOX-LEUCINE ZIPPER PROTEIN 4 (ATHB4);ARABIDOPSIS THALIANA HOMEOBOX-LEUCINE ZIPPER PROTEIN 4 (ATHB-4);HOMEOBOX-LEUCINE ZIPPER PROTEIN 4 (HB4)	Encodes a homeodomain protein whose expression displays a dependence on phyB for both red and far-red light response. Also involved in the shade avoidance syndrome.
AT2G45000	8.72	13.32	11.65	14.32	>(0.0499389356640711)	EMBRYO DEFECTIVE 2766 (EMB2766);NUCLEOPORIN 62 (NUP62); (ATNUP62)	Encodes a nucleoporin, a component of the nuclear pore complex, that appears to be a major negative regulator of auxin signalling. Loss of function mutants are embryo lethal.
AT2G45560	11.5	6.87	12.64	7.65	<(3.28320780224244e-06)	CYTOCHROME P450, FAMILY 76, SUBFAMILY C, POLYPEPTIDE 1 (CYP76C1)	cytochrome P450 monooxygenase
AT2G45600	3.76	10.54	3.51	6.96	>(2.38016848491911e-09)		alpha/beta-Hydrolases superfamily protein;(source:Araport11)
AT2G45860	46.81	30.92	35.66	29.09	<(0.043566206543683)		hypothetical protein;(source:Araport11)
AT2G45900	1.09	2.46	1.46	2.34	>(0.0182213851887219)	TON1 RECRUITING MOTIF 13 (TRM13)	Phosphatidylinositol N-acetyglucosaminlytransferase subunit P-like protein;(source:Araport11)
AT2G46160	6.78	10.93	7.48	9.53	>(0.0147074829945725)	ARABIDOPSIS T??XICOS EN LEVADURA 67 (ATL67)	RING/U-box superfamily protein;(source:Araport11)
AT2G46240	1.6	2.53	2.78	2.88	>(0.0325314688898554)	BCL-2-ASSOCIATED ATHANOGENE 6 (BAG6);ARABIDOPSIS THALIANA BCL-2-ASSOCIATED ATHANOGENE 6 (ATBAG6)	A member of Arabidopsis BAG (Bcl-2-associated athanogene) proteins, plant homologs of mammalian regulators of apoptosis. Expression of BAG6 in leaves was strongly induced by heat stress. Knockout mutants exhibited enhanced susceptibility to fungal pathogen Botrytis cinerea. Plant BAG proteins are multi-functional and remarkably similar to their animal counterparts, as they regulate apoptotic-like…
AT2G46270	7.03	10.92	7.84	7.19	>(0.00823325999066637)	G-BOX BINDING FACTOR 3 (GBF3)	encodes a bZIP G-box binding protein whose expression is induced by ABA. It has been shown to bind to Adh that contains the G-box and is induced by cold and water deprivation. GBF3 has been shown to be expressed mostly in the root and dark-grown leaves. GBF3 can act as homodimers and as heterodimers with GFB1, GBF2 and GBF4. In addition, GBF3!?s DNA binding activity is enhanced by GIP1, GPRI1 and…
AT2G46310	5.02	12.77	4.9	8.22	>(2.37341731785906e-06)	CYTOKININ RESPONSE FACTOR 5 (CRF5)	CRF5 encodes one of the six cytokinin response factors. It is transcriptionally upregulated in response to cytokinin. CRF5 belongs to the AP2/ERF superfamily of the transcriptional factors. CRF proteins rapidly relocalize to the nucleus in response to cytokinin. Analysis of loos-of-function mutants revealed that the CRFs function redundantly to regulate the development of embryos, cotyledons and …
AT2G46330	112.15	179.34	100.46	146.47	>(0.000949032591936266)	ARABINOGALACTAN PROTEIN 16 (AGP16); (ATAGP16)	Encodes arabinogalactan protein (AGP16).
AT2G46390	48.24	26.94	26.05	37.16	<(0.00157097633682802)	SUCCINATE DEHYDROGENASE 8 (SDH8)	predicted to encode subunit 8 of mitochondrial complex II and to participate in the respiratory chain
AT2G46530	4.31	7.04	5.67	5.46	>(0.0275201938153107)	AUXIN RESPONSE FACTOR 11 (ARF11)	auxin response factor 11;(source:Araport11)
AT2G46540	70.82	44.39	51.44	49.16	<(0.00130731918052701)		fiber;(source:Araport11)
AT2G46570	0.43	1.28	0.47	1.03	>(0.00447846124156501)	LACCASE 6 (LAC6)	putative laccase, a member of laccase family of genes (with 17 members in Arabidopsis).
AT2G46590	4.29	8.6	5.55	7.37	>(0.01875465137836)	DOF AFFECTING GERMINATION 2 (DAG2)	Encodes a protein containing Dof zinc finger motifs that is a positive regulator of light-mediated seed germination. Its expression is limited to vascular system of the mother plant. A recessive mutation is inherited as maternal-effect and expression is not detected in the embryo. Mutants are defective in seed germination and are more dependent on light and cold treatment and less sensitive to gi…
AT2G46630	12.77	19.76	16.41	20.33	>(0.0103117005427711)		serine/arginine repetitive matrix protein;(source:Araport11)
AT2G46660	4.43	10	4.66	6.72	>(8.6255231315346e-08)	ENHANCER OF DA1-1 (EOD3);CYTOCHROME P450, FAMILY 78, SUBFAMILY A, POLYPEPTIDE 6 (CYP78A6)	Encodes a member of CYP78A cytochrome P450 monooxygenase protein family that is required in the sporophytic tissue of the mother plant to promote seed growth.
AT2G46735	15.14	9.54	10.74	11.12	<(0.000137177562289328)		death domain associated protein;(source:Araport11)
AT2G46780	5.04	10.92	8.09	10.19	>(0.00450712842814751)		RNA-binding (RRM/RBD/RNP motifs) family protein;(source:Araport11)
AT2G46790	2.55	0.82	1.54	0.27	<(6.00565717339575e-06)	ARABIDOPSIS PSEUDO-RESPONSE REGULATOR 9 (APRR9);PSEUDO-RESPONSE REGULATOR 9 (PRR9);TOC1-LIKE PROTEIN 1 (TL1)	Pseudo-response regulator PRR9. Involved in clock function. PRR7 and PRR9 are partially redundant essential components of a temperature-sensitive circadian system. CCA1 and LHY had a positive effect on PRR9. Interact with TOC1 in a yeast two-hybrid assay. Acts as transcriptional repressor of CCA1 and LHY. Acts additively with EC, PRR5 and PRR7 to regulate hypocotyl growth under photoperiodic cond…
AT2G46950	0.54	1.19	1.51	0.99	>(0.0237816797773892)	CYTOCHROME P450, FAMILY 709, SUBFAMILY B, POLYPEPTIDE 2 (CYP709B2)	cytochrome P450, family 709, subfamily B, polypeptide 2;(source:Araport11)
AT2G46970	0.32	53.36	0.78	27.27	>(2.97298278438904e-151)	PHYTOCHROME INTERACTING FACTOR 3-LIKE 1 (PIL1)	encodes a novel Myc-related bHLH transcription factor, which physically associated with APRR1/TOC1 and is a member of PIF3 transcription factor family.
AT2G46980	2.24	5.67	3.18	4.33	>(7.13598612219152e-06)	ASYNAPTIC 3 (ASY3);ARABIDOPSIS THALIANA ASYNAPTIC 3 (ATASY3)	Encodes ASY3, a coiled-coil domain protein that is required for normal meiosis.
AT2G47000	12.84	20.77	18.2	23.98	>(0.0198661649850348)	MULTIDRUG RESISTANCE 4 (MDR4);P-GLYCOPROTEIN 4 (PGP4);ARABIDOPSIS P-GLYCOPROTEIN 4 (ATPGP4);ATP-BINDING CASSETTE B4 (ABCB4); (ATABCB4)	Encodes an auxin efflux transmembrane transporter that is a member of the multidrug resistance P-glycoprotein (MDR/PGP) subfamily of ABC transporters. Functions in the basipetal redirection of auxin from the root tip. Exhibits apolar plasma membrane localization in the root cap and polar localization in tissues above and is involved in root hair elongation.
AT2G47060	12.46	22.41	15.38	19.21	>(4.32417795609215e-05)	PTO-INTERACTING 1-4 (PTI1-4);CYTOSOLIC ABA RECEPTOR KINASE 3 (CARK3)	Encodes Pto-interacting 1-4 (PTI1-4), a member of the PTI1-like serine/threonine protein kinases that share strong sequence identity to the tomato PTI1 kinase.
AT2G47090	3.36	5.85	3.87	5.27	>(0.00562980705363274)	(SR1)	Ubiquitin E3 ligase. Regulates the stability of WRKY33 to modulate the submergence response. Expression is repressed by hypoxia.
AT2G47140	13.96	9.12	10.18	10.82	<(0.0129372124284507)	SHORT-CHAIN DEHYDROGENASE REDUCTASE 5 (SDR5); (ATSDR5)	NAD(P)-binding Rossmann-fold superfamily protein;(source:Araport11)
AT2G47160	14.96	28.74	18.07	28.14	>(0.00165036068425853)	REQUIRES HIGH BORON 1 (BOR1); (AtBOR1)	Encodes a key transporter under boron (B) limitation in the soil. Protein accumulates in shoots and roots under conditions of boron deficiency and is degraded within several hours of restoring boron supply. Localized to the plasma membrane under B limitation, and to the cytoplasm after B application before degradation. Protein is transferred via the endosomes to the vacuole for degradation. Local…
AT2G47270	6.07	2.86	6.15	3.54	<(0.0105093514125304)	UPBEAT1 (UPB1)	Encodes UPBEAT1 (UPB1), a transcription factor with a bHLH domain. Regulates the expression of a set of peroxidases that modulate the balance of reactive oxygen species (ROS) between the zones of cell proliferation and the zone of cell elongation where differentiation begins. Disruption of UPB1 activity alters this ROS balance, leading to a delay in the onset of differentiation. Regulates growth …
AT2G47380	86.85	51.29	53.06	55.89	<(0.0017084091216494)		Cytochrome c oxidase subunit Vc family protein;(source:Araport11)
AT2G47400	910.58	547.77	677.97	764	<(0.00176332112279486)	CP12 DOMAIN-CONTAINING PROTEIN 1 (CP12-1);CP12 DOMAIN-CONTAINING PROTEIN 1 (CP12)	CP12-1 encodes a small peptide found in the chloroplast stroma. It belongs to the CP12 gene family thought to be involved in the formation of a supramolecular complex with glyceraldehyde-3-phosphate dehydrogenase (GAPDH) and phosphoribulokinase (PRK) embedded in the Calvin cycle. The mRNA is cell-to-cell mobile.
AT2G47410	5.17	8.73	7.5	8.75	>(0.0310683719838593)		WD40 domain-containing protein;(source:Araport11)
AT2G47440	26.71	74.67	28.77	67.16	>(2.80767182618957e-10)		Tetratricopeptide repeat (TPR)-like superfamily protein;(source:Araport11)
AT2G47460	5.09	1.37	5.82	1.42	<(3.70262225303119e-13)	MYB DOMAIN PROTEIN 12 (ATMYB12);PRODUCTION OF FLAVONOL GLYCOSIDES 1 (PFG1);MYB DOMAIN PROTEIN 12 (MYB12)	MYB12 belongs to subgroup 7 of the R2R3-MYB family. It strongly activates the promoters of chalcone synthase (CHS), flavanone 3-hydroxylase (F3H), flavonol synthase (FLS) and - to a lesser extent - chalcone flavanone isomerase (CHI), but cannot activate the promoters of flavonoid-3'hydroxylase (F3'H) and dihydroflavonol 4-reductase (DF). The activation requires a functional MYB recognition elemen…
AT2G47485	14.23	9.3	10.19	11.87	<(0.0039167491348846)		hypothetical protein;(source:Araport11)
AT2G47560	3.56	6.3	4.36	6.46	>(0.0131105403764016)	ARABIDOPSIS T??XICOS EN LEVADURA 64 (ATL64)	RING/U-box superfamily protein;(source:Araport11)
AT2G47640	37.9	24.67	28.59	25.79	<(0.00291383976113426)	(SMD2A)	Small nuclear ribonucleoprotein family protein;(source:Araport11)
AT2G47700	17.9	29.59	26.3	28.94	>(0.0416856539169457)	RED AND FAR-RED INSENSITIVE 2 (RFI2)	RING/U-box superfamily protein;(source:Araport11)
AT2G47770	2.01	0.88	2.85	3.15	<(0.01518159442856)	TSPO(OUTER MEMBRANE TRYPTOPHAN-RICH SENSORY PROTEIN)-RELATED (ATTSPO);TSPO(OUTER MEMBRANE TRYPTOPHAN-RICH SENSORY PROTEIN)-RELATED (TSPO)	Encodes a membrane-bound protein designated AtTSPO (Arabidopsis thaliana TSPO-related). AtTSPO is related to the bacterial outer membrane tryptophan-rich sensory protein (TspO) and the mammalian mitochondrial 18 kDa Translocator Protein (18 kDa TSPO), members of the TspO/MBR domain-containing membrane proteins. Mainly detected in dry seeds, but can be induced in vegetative tissues by osmotic or s…
AT2G47830	6.56	10.09	8.13	9.43	>(0.0418415380458927)		Cation efflux family protein;(source:Araport11)
AT2G47910	45.46	27.19	46.56	49.66	<(9.49558963155389e-06)	CHLORORESPIRATORY REDUCTION 6 (CRR6)	Encodes a chloroplast thylakoid membrane protein. Required for the assembly/accumulation of the NAD(P)H dehydrogenase complex of the photosynthetic electron transport chain.
AT2G47930	35.5	54.89	34.24	46.3	>(0.00953324853464419)	ARABINOGALACTAN PROTEIN 26 (AGP26);ARABIDOPSIS THALIANA ARABINOGALACTAN PROTEIN 26 (ATAGP26)	arabinogalactan protein 26;(source:Araport11)
AT2G48080	4.82	8	4.31	7.06	>(0.0192234341707237)	ATALKBH10A (ALKBH10A)	oxidoreductase, 2OG-Fe(II) oxygenase family protein;(source:Araport11)
AT2G48090	3.41	1.8	3.43	2.23	<(0.0151673196726092)		hypothetical protein;(source:Araport11)
AT2G48130	27.23	41.77	48.59	53.47	>(0.0208626962542247)	GLYCOSYLPHOSPHATIDYLINOSITOL-ANCHORED LIPID PROTEIN TRANSFER 15 (LTPG15)	Encodes a plasma membrane-localized glycosylphosphatidylinositol-anchored lipid transfer protein expressed in root endodermis and seed coats that is involved in very long chain fatty acid (and their derivatives) transport.
AT3G01319	1.9	6.6	2.9	6.22	>(0.0344829632674706)		hypothetical protein;(source:Araport11)
AT3G01350	0.94	2.43	1.63	1.99	>(0.00268370068978289)		Major facilitator superfamily protein;(source:Araport11)
AT3G01490	19.76	34.94	17.53	26.62	>(0.000324515702796404)	CONVERGENCE OF BLUE LIGHT AND CO2 (CBC1)	Belongs to the Raf-like kinase subfamily of the mitogen-activated protein kinase kinase kinase (MAPKKK) family. Negatively regulates stomatal opening by negatively regulating plasma membrane H+ATPase phosphorylation.
AT3G01990	0.86	1.77	1.68	1.91	>(0.0439436298873975)		Member of a small family of ACT domain containing proteins in Arabidopsis. ACT domains are involved in amino acid binding.
AT3G02040	2.38	3.97	2.69	3.63	>(0.0317707260053484)	SENESCENCE-RELATED GENE 3 (SRG3);GLYCEROPHOSPHODIESTER PHOSPHODIESTERASE 1 (GDPD1); (AtGDPD1)	Encodes a member of the glycerophosphodiester phosphodiesterase (GDPD) family. Has glycerophosphodiester phosphodiesterase activity. Functions in maintaining cellular phosphate homeostasis under phosphate starvation. The mRNA is cell-to-cell mobile.
AT3G02065	4.69	7.63	7.2	8.59	>(0.0240072624084534)		P-loop containing nucleoside triphosphate hydrolases superfamily protein;(source:Araport11)
AT3G02130	5.55	9.77	7.04	9.33	>(0.0112677425470848)	RECEPTOR-LIKE PROTEIN KINASE 2 (RPK2);TOADSTOOL 2 (TOAD2);CLV3 PEPTIDE INSENSITIVE 1 (CLI1)	Encodes a receptor-like kinase RPK2 (also known as TOADSTOOL 2/TOAD2). Functions as a regulator of meristem maintenance. Mutants are insensitive to synthetic CLV3 peptide. Mutations in the RPK2 also result in stem cell expansion and increased number of floral organs, as seen in the other clv mutants. Forms homo-oligomers.
AT3G02170	5.38	16.28	7.73	16	>(2.17813550341149e-05)	LONGIFOLIA2 (LNG2);TON1 RECRUITING MOTIF 1 (TRM1)	Encodes LONGIFOLIA2 (LNG2). Regulates leaf morphology by promoting cell expansion in the leaf-length direction. The LNG2 homologue LNG1 (At5g15580) has similar function.
AT3G02380	85.82	50.35	57.25	36.88	<(7.69596067856068e-06)	CONSTANS-LIKE 2 (COL2);CONSTANS-LIKE 2 (ATCOL2);B-BOX DOMAIN PROTEIN 3 (BBX3)	homologous to the flowering-time gene CONSTANS (CO) encoding zinc-finger proteins
AT3G02570	37.85	80.44	53.43	84.03	>(8.42473248547471e-08)	MATERNAL EFFECT EMBRYO ARREST 31 (MEE31);PHOSPHOMANNOSE ISOMERASE 1 (PMI1)	Encodes a protein with phosphomannose isomerase activity.
AT3G02580	26.16	43.17	32.15	38.48	>(0.00427217813892892)	STEROL 1 (STE1);DWARF 7 (DWF7);BOULE 1 (BUL1)	Brassinosteroid biosynthetic enzyme, catalyzes delta7 sterol C-5 desaturation step. Mutant has dwarf phenotype.
AT3G02885	7.39	4.75	3.33	4.55	<(0.02927045532289)	GAST1 PROTEIN HOMOLOG 5 (GASA5)	GASA5, is involved in the regulation of seedling thermotolerance.
AT3G02990	1.74	2.88	2.73	2.58	>(0.0205930281535829)	HEAT SHOCK TRANSCRIPTION FACTOR A1E (ATHSFA1E);HEAT SHOCK TRANSCRIPTION FACTOR A1E (HSFA1E)	member of Heat Stress Transcription Factor (Hsf) family The mRNA is cell-to-cell mobile.
AT3G03160	58.03	38	40.4	44.7	<(0.00281280351051064)		B-cell receptor-associated-like protein;(source:Araport11)
AT3G03180	6.07	3.89	6.03	5.8	<(0.0388537082678888)		Got1/Sft2-like vescicle transport protein family;(source:Araport11)
AT3G03570	7.18	11.3	10.19	10.59	>(0.0110178533517907)		signal transducer, putative (DUF3550/UPF0682);(source:Araport11)
AT3G03650	0.59	1.27	0.74	0.97	>(0.0221315890225998)	EMBRYO SAC DEVELOPMENT ARREST 5 (EDA5)	Exostosin family protein;(source:Araport11)
AT3G03776	1.05	0.2	0.52	0.07	<(0.0245575985084464)		hydroxyproline-rich glycoprotein family protein;(source:Araport11)
AT3G03820	17.02	68.43	12.68	52.45	>(8.8651691888499e-09)	SMALL AUXIN UP RNA 29 (SAUR29)	SAUR-like auxin-responsive protein family;(source:Araport11)
AT3G03830	1.23	19.73	0.51	14.04	>(7.63399053724125e-15)	SMALL AUXIN UP RNA 28 (SAUR28)	SAUR-like auxin-responsive protein family;(source:Araport11)
AT3G03840	2.26	13.8	1.79	10.91	>(7.08292032521489e-11)	SMALL AUXIN UP RNA 27 (SAUR27)	SAUR-like auxin-responsive protein family;(source:Araport11)
AT3G03850	5.06	33.8	1.82	24.91	>(2.23299954811743e-10)	SMALL AUXIN UP RNA 26 (SAUR26)	SAUR-like auxin-responsive protein family;(source:Araport11)
AT3G03990	46.11	30.51	50.27	36.27	<(3.70840625934893e-05)	DWARF 14 (D14)	Encodes an alpha/beta hydrolase essential for strigolactone signaling. Degradation of the protein is promoted by strigolactone. The mRNA is cell-to-cell mobile.
AT3G04030	3.55	5.72	3.95	5.95	>(0.0156292653991549)	(MYR2)	Homeodomain-like superfamily protein;(source:Araport11)
AT3G04140	10.12	5.15	12.31	7.43	<(2.59527866916727e-10)		Ankyrin repeat family protein;(source:Araport11)
AT3G04310	8.93	5.7	8.85	7.08	<(0.00335743908741421)		transmembrane protein;(source:Araport11)
AT3G04530	2.78	1.84	2.23	2.04	<(0.0476568378961137)	PHOSPHOENOLPYRUVATE CARBOXYLASE KINASE 2 (PPCK2);PHOSPHOENOLPYRUVATE CARBOXYLASE KINASE 2 (PEPCK2); (ATPPCK2)	Encodes a second Arabidopsis phosphoenolpyruvate carboxylase kinase gene product with a different expression pattern from PPCK1. Expression of the gene is upregulated by exposure of the plant to light and is responsive to both phosphate (Pi) and phosphite (Phi) in shoots.
AT3G04605	6.84	10.92	8.94	11.29	>(0.0475268112955955)	MUSTANG 1 (MUG1)	Encodes a member of a domesticated transposable element gene family MUSTANG. Members of this family are derived from transposable elements genes but gained function in plant fitness and flower development. Known members include: AT3G04605 (MUG1), AT2G30640 (MUG2), AT1G06740 (MUG3), AT5G16505 (MUG4), AT3G06940 (MUG5), AT5G48965 (MUG6), AT3G05850 (MUG7) and AT5G34853 (MUG8).
AT3G04860	4.33	9.02	5.11	7.5	>(1.58554216132894e-05)		hypothetical protein (DUF868);(source:Araport11)
AT3G04910	31.22	55.95	39.76	49.83	>(1.26279248951736e-05)	(ZIK4); (ATWNK1);WITH NO LYSINE (K) KINASE 1 (WNK1)	Serine/threonine protein kinase, whose transcription is regulated by circadian rhythm.
AT3G04980	1.04	2.02	1.34	1.6	>(0.00458885571193498)		DNAJ heat shock N-terminal domain-containing protein;(source:Araport11)
AT3G05400	2.49	5.01	4.01	5.03	>(0.000214548250932827)		Major facilitator superfamily protein;(source:Araport11)
AT3G05510	3.14	5.12	3.78	4.63	>(0.0205801685121719)		Phospholipid/glycerol acyltransferase family protein;(source:Araport11)
AT3G05640	2.47	5.55	2.34	3.61	>(0.0014595967096335)	E GROWTH-REGULATING 1 (EGR1);PROTEIN PHOSPHATASE 2CF1 (ATPP2CF1)	EGR1 functions as a negative regulator of plant growth with prominent effect on plant growth during drought stress.EGR1 regulates microtubule organization and likely affects additional cytoskeleton and trafficking processes along the plasma membrane.
AT3G05685	3.59	1.78	2.79	2.54	<(0.0341993858691308)		Cystatin/monellin superfamily protein;(source:Araport11)
AT3G05727	110.9	72	77.72	58.33	<(0.00456729784870277)	(DEG28)	Encodes a defensin-like (DEFL) family protein. Activated by OXS2 under the treatment of salt.
AT3G05800	13.15	8.76	12.71	11.07	<(0.000655370900111147)	ATBS1(ACTIVATION-TAGGED BRI1 SUPPRESSOR 1)-INTERACTING FACTOR 1 (AIF1)	AtBS1(activation-tagged BRI1 suppressor 1)-interacting factor 1;(source:Araport11)
AT3G05936	2.91	0.85	3.34	1.73	<(5.45790968850571e-06)		hypothetical protein;(source:Araport11)
AT3G06020	2.61	4.5	3.19	2.89	>(0.0314953799970996)	FANTASTIC FOUR 4 (FAF4)	A member of the FAF family proteins encoded by the FANTASTIC FOUR (FAF) genes: AT4G02810 (FAF1), AT1G03170 (FAF2), AT5G19260 (FAF3) and AT3G06020 (FAF4). FAFs have the potential to regulate shoot meristem size in Arabidopsis thaliana. FAFs can repress WUS, which ultimately leads to an arrest of meristem activity in FAF overexpressing lines.
AT3G06125	43.73	21.32	31.29	21.29	<(2.10953622632668e-06)	SHORT OPEN READING FRAME 22 (SORF22)	Unknown gene The mRNA is cell-to-cell mobile.
AT3G06145	26.54	10.94	30.69	14.21	<(2.07147272997348e-08)		RING zinc finger protein;(source:Araport11)
AT3G06180	4.85	7.72	7.16	7.13	>(0.0435517954472324)		Ribosomal protein L34e superfamily protein;(source:Araport11)
AT3G06360	0.71	1.84	2.71	1.65	>(0.0153537881054961)	ARABINOGALACTAN PROTEIN 27 (AGP27);ARABINOGALACTAN PROTEIN 27 (AtAGP27)	Encodes an arabinogalactan-protein (AGP27).
AT3G06370	3.65	11.86	4.36	10.57	>(1.01660720800236e-11)		member of Sodium proton exchanger family
AT3G06610	66.24	39.88	45.04	40.74	<(0.0031611134772639)	(PYK); (SUF1)	Similar to Huntingtin Yeast Partner K.Interacts with the NatA complex component NAA15. Involved regulation of heat-stress-induced protein ubiquitination.
AT3G06990	1.28	2.96	1.77	3.09	>(0.000792827931725184)		Cysteine/Histidine-rich C1 domain family protein;(source:Araport11)
AT3G07000	1.13	2.91	1.84	2.66	>(8.51645110097868e-06)		Cysteine/Histidine-rich C1 domain family protein;(source:Araport11)
AT3G07010	20.58	35.54	28.64	37	>(0.0169469240636543)	(ATPLL20)	Pectate lyase
AT3G07210	3.72	7.33	6.04	6.21	>(0.0229375023565376)		hypothetical protein;(source:Araport11)
AT3G07350	5.58	11.88	3.51	4.82	>(6.1771007561767e-05)		Phosphorus (P) stress-inducible DUF506 gene family member.
AT3G07400	4.76	7.99	7.05	7.07	>(0.0257393015631926)		lipase class 3 family protein;(source:Araport11)
AT3G07520	1.28	2.12	2.38	1.93	>(0.0384877236694006)	(ATGLR1.4);GLUTAMATE RECEPTOR 1.4 (GLR1.4)	member of Putative ligand-gated ion channel subunit family. Contains a functional cation - permeable pore domain. Involved in cellular cation homeostasis.
AT3G07910	63.83	34.74	34.4	42.86	<(0.00257843763431381)		reactive oxygen species modulator-like protein;(source:Araport11)
AT3G07990	4.66	7.28	6.83	7.77	>(0.039435406163505)	SERINE CARBOXYPEPTIDASE-LIKE 27 (SCPL27)	serine carboxypeptidase-like 27;(source:Araport11)
AT3G08040	5.93	9.61	8.46	8	>(0.00969418854663282)	FERRIC REDUCTASE DEFECTIVE 3 (FRD3);MANGANESE ACCUMULATOR 1 (MAN1); (ATFRD3)	Encodes a member of the MATE (multidrug and toxin efflux family), expressed in roots but not shoots. Mutants accumulate excess iron, manganese and zinc, and express root Fe(III) chelatase activity even under iron sufficiency conditions. FRD3 is likely to function in root xylem loading of an iron chelator or other factor necessary for efficient iron uptake out of the xylem or apoplastic space and …
AT3G08520	583.08	241.52	237.02	363.55	<(0.000145876345614874)	RIBOSOMAL PROTEIN EL41X (EL41X)	Ribosomal protein L41 family;(source:Araport11)
AT3G08570	1.22	2.35	1.72	2.08	>(0.0122554127679073)		Phototropic-responsive NPH3 family protein;(source:Araport11)
AT3G08640	41.1	71.3	36.83	56.28	>(6.06736893802835e-05)	RETICULATA-RELATED 3 (RER3)	alphavirus core family protein (DUF3411);(source:Araport11)
AT3G08670	7.8	16.4	11.25	15.62	>(0.0110576754040797)	BASIC PROLINE-RICH PROTEIN6 (BPP6)	serine/arginine repetitive matrix-like protein;(source:Araport11)
AT3G08680	15.97	27.95	25.44	28.24	>(0.0117947729990899)		Leucine-rich repeat protein kinase family protein;(source:Araport11)
AT3G08860	1.08	2.48	2.68	2.88	>(0.000669134171568074)	PYRIMIDINE 4 (PYD4)	Encodes a protein that is predicted to have beta-alanine aminotransferase activity.
AT3G08960	8.33	13.59	11.91	14.07	>(0.0177717728668169)	(KA120)	Ran effector.KA120 is essential to avoid autoimmune activation in the absence of pathogens and is required to constrain the nuclear activity of SNC1, possibly through coordinating SNC1 nucleocytoplasmic homeostasis (PMID:34153500).
AT3G09030	5.6	8.48	5.95	10.55	>(0.0288500624446355)	ENDOPLASMIC RETICULUM-ARRESTED PEN3 (EAP3)	EAP3 is a cytolsolic BTB/POZ-domain protein involved in trafficking of PEN3.
AT3G09162	8.93	3.26	7.14	5.58	<(2.66738006466581e-06)		hypothetical protein;(source:Araport11)
AT3G09390	278.66	166.94	339.73	339.27	<(0.000326563628901513)	METALLOTHIONEIN 2A (MT2A);ARABIDOPSIS THALIANA METALLOTHIONEIN-K (ATMT-K);ARABIDOPSIS THALIANA METALLOTHIONEIN-1 (ATMT-1)	metallothionein, binds to and detoxifies excess copper and other metals, limiting oxidative damage
AT3G09590	1.97	0.43	1.51	0.44	<(0.00638897404250242)		CAP (Cysteine-rich secretory proteins, Antigen 5, and Pathogenesis-related 1 protein) superfamily protein;(source:Araport11)
AT3G09710	3.73	6.06	5.2	6.02	>(0.027166272513161)	IQ-DOMAIN 1 (IQD1)	Ca(2)-dependent calmodulin-binding protein. Targeted to the nucleus. Involved in glucosinolate metabolism in response to biotic challenge. Expressed in vascular tissue.Member of IQ67 (CaM binding) domain containing family.
AT3G09735	68.92	43.99	47.13	45.19	<(0.00807121570831593)		S1FA-like DNA-binding protein;(source:Araport11)
AT3G10010	2.88	4.68	4.14	4.46	>(0.0439958103016599)	DEMETER-LIKE 2 (DML2)	Encodes a protein with DNA glycosylase activity that is involved in maintaining methylation marks.
AT3G10020	25.44	14.13	29.47	22.73	<(0.00525973617576066)	HYPOXIA RESPONSE UNKNOWN PROTEIN 26 (HUP26)	plant/protein;(source:Araport11)
AT3G10090	35.33	23.55	21.71	23.84	<(0.0203510952682242)	RIBOSOMAL PROTEIN ES28Z (ES28Z)	Nucleic acid-binding, OB-fold-like protein;(source:Araport11)
AT3G10110	8.8	4.93	5.45	6.53	<(0.0015239219823816)	MATERNAL EFFECT EMBRYO ARREST 67 (MEE67); (ATTIM22-2)	Mitochondrial import inner membrane translocase subunit Tim17/Tim22/Tim23 family protein;(source:Araport11)
AT3G10150	1.64	0.59	2.29	1.09	<(0.000222960816604627)		purple acid phosphatase 16;(source:Araport11)
AT3G10310	3.3	6.31	4.84	4.87	>(0.0235373049916864)		P-loop nucleoside triphosphate hydrolases superfamily protein with CH (Calponin Homology) domain-containing protein;(source:Araport11)
AT3G10380	16.21	25.36	21.24	25.86	>(0.042229519030851)	SUBUNIT OF EXOCYST COMPLEX 8 (SEC8);SUBUNIT OF EXOCYST COMPLEX 8 (ATSEC8)	Subunit of the Putative Arabidopsis Exocyst Complex
AT3G10525	39.25	17.06	47.49	25.73	<(4.55657902900765e-11)	SIAMESE RELATED 1 (SMR1);LOSS OF GIANT CELLS FROM ORGANS (LGO)	Encodes LGO (loss of giant cells from organs) required for endoreduplication in sepal giant cell formation. Giant cells in both leaves and sepals are absent in lgo mutants. LGO is a member of a plant specific cell cycle inhibitor family SIAMESE and was originally named as SMR1(SIAMESE RELATED 1).
AT3G10540	9.24	14.35	11.13	13.16	>(0.026940542551704)	3'-PHOSPHOINOSITIDE-DEPENDENT PROTEIN KINASE 2 (PDK2)	master regulator of AGC kinases
AT3G10570	6.01	3.54	4.87	5.28	<(9.00311986227168e-06)	CYTOCHROME P450, FAMILY 77, SUBFAMILY A, POLYPEPTIDE 6 (CYP77A6)	member of CYP77A
AT3G10720	18.2	40.69	21.16	33.6	>(1.83341484918514e-06)	PECTIN METHYL ESTERASE INHIBITOR-PECTIN METHYLESTERASE 25 (PMEI-PME25)	Pectin methylesterase inhibitor; INVI-PMEI protein isoform which clustered with a PME.
AT3G10745	1.77	0.16	1.42	1.16	<(0.0346939685465427)	MICRORNA158A (MIR158A)	Encodes a microRNA of unknown function. MicroRNAs are regulatory RNAs with a mature length of ~21-nucleotides that are processed from hairpin precursors by Dicer-like enzymes. MicroRNAs can negatively regulate gene expression by attenuating translation or by directing mRNA cleavage.Mature sequence: UCCCAAAUGUAGACAAAGCA. Pri-mRNA coordinates for MIR158a (converted to TAIR10 based on PMID19304749):…
AT3G10860	186.72	117	120.94	132.88	<(0.00263481341130935)		Cytochrome b-c1 complex, subunit 8 protein;(source:Araport11)
AT3G11020	1.25	0.52	1.33	0.81	<(0.00848374378178242)	DRE/CRT-BINDING PROTEIN 2B (DREB2B);DEHYDRATION-RESPONSIVE ELEMENT BINDING PROTEIN 2 (DREB2)	encodes a member of the DREB subfamily A-2 of ERF/AP2 transcription factor family (DREB2B). The protein contains one AP2 domain. There are eight members in this subfamily including DREB2A.
AT3G11090	23.35	13.84	25.6	13.22	<(0.000608156491090069)	LOB DOMAIN-CONTAINING PROTEIN 21 (LBD21)	LOB domain-containing protein 21;(source:Araport11)
AT3G11110	16.9	8.86	14.92	9.05	<(0.00013272920460872)	ARABIDOPSIS T??XICOS EN LEVADURA 66 (ATL66)	RING/U-box superfamily protein;(source:Araport11)
AT3G11120	169.63	101.95	108.33	95.06	<(0.0134756544337153)	RIBOSOMAL PROTEIN EL41W (EL41W)	Ribosomal protein L41 family;(source:Araport11)
AT3G11490	17.91	34.71	17.95	23.55	>(4.92138670275447e-06)	ROP GUANOSINE TRIPHOSPHATASE (GTPASE)-ACTIVATING PROTEIN 4 (ROPGAP4)	ROP (Rho of plant GTPases) family member Involved in cell wall patterning. Encodes ROP inactivator, regulates the formation of ROP-activated domains; these in turn determined the pattern of cell wall pits. Positively regulates pit formation, but negatively regulates pit size, required for periodic formation of secondary cell wall pits.
AT3G11590	10.51	16.88	14.3	16.4	>(0.0168496698654974)		golgin family A protein;(source:Araport11)
AT3G11670	17.1	28.94	17.53	23.17	>(0.00926737994870176)	DIGALACTOSYL DIACYLGLYCEROL DEFICIENT 1 (DGD1); (ATTS02)	Responsible for the final assembly of galactolipids in photosynthetic membranes. Provides stability to the PS I core complex (e.g. subunits PsaD, PsaE).
AT3G11700	39.16	63.3	44.07	64.3	>(0.0186434291970582)	FASCICLIN-LIKE ARABINOGALACTAN PROTEIN 18 PRECURSOR (FLA18)	Fasciclin-like arabinogalactan protein. Possibly involved in embryogenesis and seed development.
AT3G11750	8.31	5.27	7.29	6.96	<(0.020310627323271)	(FOLB1)	Encodes an enzyme that can act as a aldolase or an epimerase for 7,8-dihydroneopterin and 7,8-dihydromonapterin in vitro. It is likely to act in tetrahydrofolate biosynthesis in vivo.
AT3G11950	4	6.49	5.11	5.3	>(0.0109098492762625)		publications Tian et al (2007) and Sadre et al (2006) refer to At3g11950. The prenyltransferase gene studied is actually At3g11945 which arises from a split of the previous At3g11950 gene model.
AT3G11960	5.67	10.05	8.86	9.66	>(0.0185017388519755)		Cleavage and polyadenylation specificity factor (CPSF) A subunit protein;(source:Araport11)
AT3G12320	32.28	17.08	14.01	4.54	<(4.07559844006349e-05)	NIGHT LIGHT-INDUCIBLE AND CLOCK-REGULATED GENE 3 (LNK3)	Member of a small gene family. Appears to be clock regulated.Somewhat redundant with LNK1/2 though more like LNK4 in having affects on biomass accumulation and phototrophism.
AT3G12360	12.94	19.49	14.94	17.57	>(0.0388907212661375)	INCREASED TOLERANCE TO NACL (ITN1)	Encodes a protein with an ankyrin motif and transmembrane domains that is involved in salt tolerance. Expressed throughout the plant and localized to the plasma membrane. Loss of function mutations show an increased tolerance to salt based on assaying seedling growth in the presence of salt. In the mutants, induction of genes required for production of reactive oxygen species is reduced suggestin…
AT3G12520	2.8	5	3.68	3.7	>(0.00388257411974409)	SULFATE TRANSPORTER 4;2 (SULTR4;2)	Encodes a sulfate transporter that in induced under sulfate limitation.
AT3G12587	21.82	14.02	15.7	16.36	<(0.01609166963508)		Oligosaccaryltransferase;(source:Araport11)
AT3G12590	7.49	11.98	9.22	10.86	>(0.0140117258781832)		hypothetical protein;(source:Araport11)
AT3G12920	20.53	32.18	20.21	24.56	>(0.00306730142633165)	BOI-RELATED GENE 3 (BRG3)	Encodes one of the BRGs (BOI-related gene) involved in resistance to Botrytis cinerea.
AT3G13000	10.68	16.2	12.84	14.09	>(0.0255724862847265)		ubiquinone biosynthesis protein (Protein of unknown function, DUF547);(source:Araport11)
AT3G13222	5.08	9.21	8.18	8.96	>(0.0230154223245635)	GBF-INTERACTING PROTEIN 1 (GIP1)	Encodes a protein that binds to G-box binding transcription factors and enhances their binding affinities to G-box in vitro. This protein localizes to the nucleus and is expressed predominantly in the root.
AT3G13225	3.73	7.23	5.82	6.38	>(0.000169894353183893)		WW domain-containing protein;(source:Araport11)
AT3G13300	19.51	31.19	27	33.06	>(0.0261095322947976)	VARICOSE (VCS)	Encodes VCS (VARICOSE). Involved in mRNA decapping. VCS forms a mRNA decapping complex with DCP1 (At1g08370) and DCP2 (At5g13570). Unlike DCP2, VCS itself does not have mRNA decapping activity in vitro. DCP1, DCP2 and VCS colocalize in cytoplasmic loci, which are putative Arabidopsis mRNA processing bodies. Null mutants of DCP1, DCP2, and VCS accumulate capped mRNAs with a reduced degradation rat…
AT3G13330	7.97	12.73	10.99	13.39	>(0.0450661191081688)	PROTEASOME ACTIVATING PROTEIN 200 (PA200)	Encodes a protein that interacts with the 26S proteasome. Mutants are phenotypically indistinguishable from wild type plants under a variety of growth conditions. Protein levels increase upon exposure of seedlings to MG132, a specific, potent, reversible, and cell-permeable proteasome inhibitor.
AT3G13600	1.39	2.91	2.48	3.79	>(0.000407831608504221)		calmodulin-binding family protein;(source:Araport11)
AT3G13760	1.89	3.2	3.01	2.45	>(0.0294385766852794)		Cysteine/Histidine-rich C1 domain family protein;(source:Araport11)
AT3G13810	4.61	8.16	6.3	7.92	>(0.019509195873372)	INDETERMINATE(ID)-DOMAIN 11 (IDD11)	indeterminate(ID)-domain 11;(source:Araport11)
AT3G13845	16.77	9.67	11.06	12.39	<(0.00406104791753666)		transmembrane protein;(source:Araport11)
AT3G13910	15.57	9.35	9.81	10	<(0.00551431313922775)		hypothetical protein (DUF3511);(source:Araport11)
AT3G13980	4.83	13.34	6.31	10.85	>(1.57642456140172e-09)	BIG GRAIN 4 (BG4)	SKI/DACH domain protein;(source:Araport11)
AT3G14010	12.8	20.91	20.36	21.15	>(0.00960358100773256)		hydroxyproline-rich glycoprotein family protein, similar to Mrs16p (GI:2737884) (Saccharomyces cerevisiae); weak similarity to ataxin-2 related protein (GI:1679686) (Homo sapiens). Included in a family of CTC interacting domain proteins found to interact with PAB2.
AT3G14050	8.22	16.38	14.31	14.18	>(5.50462113403031e-05)	RELA/SPOT HOMOLOG 2 (RSH2);RELA-SPOT HOMOLOG 2 (AT-RSH2);RELA/SPOT HOMOLOG 2 (ATRSH2)	Involved in the maintenance of the (p)ppGp level to accustom plastidial gene expression to darkness.
AT3G14210	121	205.47	89.6	139.59	>(0.000958483845714625)	EPITHIOSPECIFIER MODIFIER 1 (ESM1)	A semidominant QTL which has an epistatic effect on the Epithiospecifier gene. Represses nitrile formation and favors isothiocyanate production during glucosinolate hydrolysis. The functional allele deters the insect herbivory T. ni.
AT3G14240	30.99	46.53	32.89	42.45	>(0.0295164931671804)		Subtilase family protein;(source:Araport11)
AT3G14370	1.42	3.4	2.09	3.29	>(4.82658696783211e-05)	(WAG2)	The WAG2 and its homolog, WAG1 each encodes protein-serine/threonine kinase that are nearly 70% identical to PsPK3 protein. All three together with CsPK3 belong to PsPK3-type kinases. At the N-terminus, all four possess a serine/threonine-rich domain. They are closely related to Arabidopsis kinases PINOID. wag1/wag2 double mutants exhibit a pronounced wavy root phenotype when grown vertically on …
AT3G14440	1.24	5.25	1.79	3.35	>(3.01777761325121e-15)	NINE-CIS-EPOXYCAROTENOID DIOXYGENASE 3 (NCED3); (ATNCED3);SALT TOLERANT 1 (STO1);SUGAR INSENSITIVE 7 (SIS7)	Encodes 9-<i>cis</i>-epoxycarotenoid dioxygenase, a key enzyme in the biosynthesis of abscisic acid. Regulated in response to drought and salinity. Expressed in roots, flowers and seeds. Localized to the chloroplast stroma and thylakoid membrane.
AT3G14450	5.28	8.43	7.06	7.12	>(0.015500219016913)	CTC-INTERACTING DOMAIN 9 (CID9)	RNA-binding protein, putative, contains Pfam profile: PF00076 RNA recognition motif. (a.k.a. RRM, RBD, or RNP domain) (2 copies). Contains PAM PABC binding domain.
AT3G14530	2.56	1.66	2.66	2.73	<(0.0248983469664461)	GERANYL-FARNESYL PYROPHOSPHATE SYNTHASE 1 (GFPPS1);GERANYLGERANYL PYROPHOSPHATE SYNTHASE 6 (GGPPS6);GERANYLGERANYL PYROPHOSPHATE SYNTHASE 6 (ATGGPS6);ISOPRENYL DIPHOSPHATE SYNTHASE6 (IDS6)	Chloroplast localized GFDP synthase.
AT3G14570	1.48	3.43	2.43	3.42	>(0.00226447226545084)	GLUCAN SYNTHASE-LIKE 4 (ATGSL04); (gsl04); (atgsl4);GLUCAN SYNTHASE-LIKE 4 (GSL04);GLUCAN SYNTHASE-LIKE 4 (GSL4);CALLOSE SYNTHASE 8 (CALS8)	encodes a protein similar to callose synthase
AT3G14595	35.51	21.01	26.63	20.49	<(9.11082712069918e-06)		Ribosomal protein L18ae family;(source:Araport11)
AT3G14770	42.13	25.7	42.1	30.45	<(0.00019315642694179)	(SWEET2); (AtSWEET2)	Nodulin MtN3 family protein;(source:Araport11)
AT3G14840	21.06	32.76	29.93	34.84	>(0.00399904585642608)	LYSM RLK1-INTERACTING KINASE 1 (LIK1)	Encodes LRR-RLK protein that is localized to the plasma membrane and is involved in regulation of plant innate immunity to microbes. LIK1 is phosphorylated by CERK1, a kinase involved in chitin perception. The mRNA is cell-to-cell mobile.
AT3G14850	4.55	2.75	3.37	3.54	<(0.00748408581436882)	TRICHOME BIREFRINGENCE-LIKE 41 (TBL41)	Encodes a member of the TBL (TRICHOME BIREFRINGENCE-LIKE) gene family containing a plant-specific DUF231 (domain of unknown function) domain. TBL gene family has 46 members, two of which (TBR/AT5G06700 and TBL3/AT5G01360) have been shown to be involved in the synthesis and deposition of secondary wall cellulose, presumably by influencing the esterification state of pectic polymers. A nomenclature…
AT3G15090	17.55	11	13.74	11.98	<(0.000141696556213402)		GroES-like zinc-binding alcohol dehydrogenase family protein;(source:Araport11)
AT3G15410	13.81	20.77	20.62	20.39	>(0.0430500661760777)		Leucine-rich repeat (LRR) family protein;(source:Araport11)
AT3G15530	14.81	22.95	13.32	21.98	>(0.0068298800918372)		S-adenosyl-L-methionine-dependent methyltransferases superfamily protein;(source:Araport11)
AT3G15540	4.77	85.75	3.37	58.27	>(2.41787691250375e-43)	INDOLE-3-ACETIC ACID INDUCIBLE 19 (IAA19);MASSUGU 2 (MSG2)	Primary auxin-responsive gene. Involved in the regulation stamen filaments development.
AT3G15570	7.12	12.88	8.19	11.5	>(0.000203090237800166)		Phototropic-responsive NPH3 family protein;(source:Araport11)
AT3G15850	189.12	104.73	191.19	142.55	<(4.83225269198034e-09)	FATTY ACID DESATURASE 5 (FAD5);FATTY ACID DESATURASE B (FADB); (JB67); (ADS3); (ATADS3)	Chloroplastic enzyme responsible for the synthesis of 16:1 fatty acids from galactolipids and sulpholipids. Uses ferredoxin as electron donor. The mRNA is cell-to-cell mobile.
AT3G16070	2.44	1.24	1.27	0.69	<(0.0498169458874203)		LOW protein: ATP-dependent RNA helicase-like protein;(source:Araport11)
AT3G16175	3.4	1.71	2.36	1.36	<(0.00607435619607188)		Thioesterase superfamily protein;(source:Araport11)
AT3G16220	34.15	21.69	23.99	15.57	<(0.00138803656329024)		Putative eukaryotic LigT;(source:Araport11)
AT3G16250	122.36	80.98	164.53	131.28	<(0.000263450165074503)	NDH-DEPENDENT CYCLIC ELECTRON FLOW 1 (NDF4);PHOTOSYNTHETIC NDH SUBCOMPLEX B 3 (PnsB3)	encodes a novel subunit of the chloroplast NAD(P)H dehydrogenase complex, involved in cyclic electron flow around photosystem I to produce ATP. Contains a 4Fe-4S cluster.
AT3G16800	11.5	27.18	11.56	13.02	>(9.63934308765594e-07)	E GROWTH-REGULATING 3 (EGR3)	EGR3 functions as a negative regulator of plant growth with prominent effect on plant growth during drought stress, EGR3 regulates microtubule organization and likely affects additional cytoskeleton and trafficking processes along the plasma membrane.
AT3G16860	1.12	2.92	1.63	1.96	>(5.36450399910309e-05)	COBRA-LIKE PROTEIN 8 PRECURSOR (COBL8)	COBRA-like protein 8 precursor;(source:Araport11)
AT3G16910	50.6	28.45	83.66	51.12	<(3.32623955792979e-08)	ACYL-ACTIVATING ENZYME 7 (AAE7);ACETATE NON-UTILIZING 1 (ACN1); (BZU1)	Encodes a peroxisomal protein with acetyl-CoA synthetase activity that is responsible for the activation of acetate for entry into the glyoxylate cycle.
AT3G17090	24.91	47.82	28.79	45.35	>(9.97898287553636e-06)	D-CLADE TYPE 2C PROTEIN PHOSPHATASE 2 (PP2C.D2)	Protein phosphatase 2C family protein;(source:Araport11)
AT3G17100	22.65	58.04	27.76	42.95	>(1.72413463380841e-08)	ATBS1 INTERACTING FACTOR 3 (AIF3)	sequence-specific DNA binding transcription factor;(source:Araport11)
AT3G17130	6.46	3.89	4.49	4.58	<(0.0202883429822742)		Plant invertase/pectin methylesterase inhibitor superfamily protein;(source:Araport11)
AT3G17520	1.41	0.44	4.49	3.35	<(0.00185769030534391)	(SSLEA); (LEA30)	Late embryogenesis abundant protein (LEA) family protein;(source:Araport11)
AT3G17580	2.95	6.15	4.21	4.51	>(0.0133546551942263)		SsrA-binding protein;(source:Araport11)
AT3G17609	50.58	19.65	45.34	23.41	<(7.08361193229437e-10)	HY5-HOMOLOG (HYH)	Encodes a homolog of HY5 (HYH). Involved in phyB signaling pathway.
AT3G17640	6.75	10.69	9.44	9.82	>(0.0286684952828963)		Leucine-rich repeat (LRR) family protein;(source:Araport11)
AT3G17810	31.38	47.15	43.66	49.76	>(0.0338877152726729)	PYRIMIDINE 1 (PYD1)	Encodes a protein predicted to have dihydropyrimidine dehydrogenase activity. Its activity has not been demonstrated in vivo, but, it is required for efficient uracil catabolism in Arabidopsis. It localizes to the plastid.
AT3G17860	5.68	10.51	6.25	7.96	>(0.00668427166164859)	JASMONATE-ZIM-DOMAIN PROTEIN 3 (JAZ3);JASMONATE-INSENSITIVE 3 (JAI3); (TIFY6B)	JAZs are direct targets of the SCFCOI1 E3 ubiquitin-ligase and JA treatment induces their proteasome-mediated degradation. Furthermore, JAI3 negatively regulates the key transcriptional activator of JA responses, AtMYC2. The C-terminal portion of JAZ3, including the Jas domain, appears to be important for JAZ3-COI1 binding in the presence of coronatine.
AT3G17930	75.38	39.93	67.23	60.91	<(6.62992553473953e-05)	DEFECTIVE ACCUMULATION OF CYTOCHROME B6/F COMPLEX (DAC)	Encodes a thylakoid membrane protein involved in the accumulation of the cytochrome b6/f complex.
AT3G18090	1.45	2.38	2.26	2.46	>(0.0409477962854751)	NUCLEAR RNA POLYMERASE D2B (NRPD2B)	Encodes a subunit of RNA polymerase IV (aka RNA polymerase D). NRPD2b is closely related to NRPD2a, but has lower levels of transcription and does not affect endogenous siRNA when mutated.
AT3G18200	4.28	6.99	7.57	7.32	>(0.0201973870644531)	USUALLY MULTIPLE ACIDS MOVE IN AND OUT TRANSPORTERS 4 (UMAMIT4)	nodulin MtN21-like transporter family protein
AT3G18217	10.54	5.11	16.28	3.77	<(0.024942764085122)	MICRORNA157C (MIR157C)	Encodes a microRNA that targets several SPL family members, including SPL3,4, and 5. By regulating the expression of SPL3 (and probably also SPL4 and SPL5), this microRNA regulates vegetative phase change. MicroRNAs are regulatory RNAs with a mature length of ~21-nucleotides that are processed from hairpin precursors by Dicer-like enzymes. MicroRNAs can negatively regulate gene expression by atte…
AT3G18410	101.35	64.55	65.14	72.52	<(0.00104247101896505)		NADH dehydrogenase ubiquinone 1 beta subcomplex subunit 10-B-like protein (Complex I subunit NDUFS6);(source:Araport11)
AT3G18510	11.53	7.13	7.03	7.81	<(0.023213805827745)		ATP-dependent helicase/nuclease subunit;(source:Araport11)
AT3G18773	3.16	1.99	2.68	2.5	<(0.0162649841371907)	ARABIDOPSIS T??XICOS EN LEVADURA 77 (ATL77)	RING/U-box superfamily protein;(source:Araport11)
AT3G18950	3.01	1.66	4.03	2.25	<(0.000281907733154835)	ABA-INDUCED WD40 REPEAT 1 (AIW1)	Transducin/WD40 repeat-like superfamily protein;(source:Araport11)
AT3G19030	269.08	125.05	223.3	130.25	<(2.69126686409055e-05)		transcription initiation factor TFIID subunit 1b-like protein;(source:Araport11)
AT3G19190	3.87	6.69	6.21	6.71	>(0.0487118683251746)		Encodes autophagy-related 2 (ATG2).The mRNA is cell-to-cell mobile. Autophagy controls guard cell ROS homeostasis by eliminating oxidized peroxisomes, thereby allowing stomatal opening.
AT3G19380	9.34	19.24	7.14	14.67	>(1.12935937417165e-06)	PLANT U-BOX 25 (PUB25)	PUB25 and PUB26 are closely related paralogs that encode functional E3 ligases. They function in immune response pathway by targeting BIK1 for degradation.
AT3G19508	12.85	6.93	8.6	8.68	<(0.000863043678516486)	(SDHAF3)	complex 1 protein, LYR family protein;(source:Araport11)
AT3G19680	15.51	27.48	13.07	27.55	>(0.000127392260524416)		hypothetical protein (DUF1005);(source:Araport11)
AT3G19850	6.35	11.62	8.42	10.57	>(0.000139139246161625)		Phototropic-responsive NPH3 family protein;(source:Araport11)
AT3G20010	3.87	6.3	5.55	5.79	>(0.0116577438808162)	SNF2-RING-HELICASE LIKE 1 (FRG1);CHROMATIN REMODELING 27 (CHR27)	Encodes a member of the SNF2 family of helicase-like proteins and is involved in RNA-directed DNA methylation. It is functionally redundant with FRG2 and interacts physically with SUVR2, another component of the RdDM pathway.
AT3G20350	4.95	7.78	6.79	7.83	>(0.00839231778494951)		actin cytoskeleton-regulatory complex pan-like protein;(source:Araport11)
AT3G20770	33.3	66.52	46.37	58.61	>(0.000209433732221484)	ETHYLENE-INSENSITIVE3 (EIN3); (AtEIN3)	Encodes EIN3 (ethylene-insensitive3), a nuclear transcription factor that initiates downstream transcriptional cascades for ethylene responses. EIN3 interacts with MYC2, MYC3 and MYC4 to inhibit jasmonate-induced expression of wound-responsive genes and herbivory-inducible genes, and plant defense against generalist herbivores.
AT3G20830	6.95	12.26	8.11	12.12	>(0.000438108742284725)	UNICORN-LIKE (UCNL);AGC2 KINASE 4 (AGC2-4)	AGC (cAMP-dependent, cGMP-dependent and protein kinase C) kinase family protein;(source:Araport11)
AT3G20910	3.07	4.8	2.91	3.62	>(0.0396894223832677)	NUCLEAR FACTOR Y, SUBUNIT A9 (NF-YA9)	nuclear factor Y, subunit A9;(source:Araport11)
AT3G21050	0.6	1.54	0.58	1	>(0.0214913847009072)		transposable_element_gene;(source:Araport11);copia-like retrotransposon family, has a 8.8e-18 P-value blast match to gb|AAO73527.1| gag-pol polyprotein (Glycine max) (SIRE1) (Ty1_Copia-family);(source:TAIR10)
AT3G21150	5.12	1.66	4.47	0.93	<(2.04783683583164e-06)	B-BOX DOMAIN PROTEIN 32 (BBX32);EMF1-INTERACTING PROTEIN 6 (EIP6); (ATBBX32)	Encodes a protein with a B-box domain predicted to act as a transcription factor. Expression of the BBX32 gene is affected by monochromatic red light. Genetic analysis shows BBX32 is under circadian control; it is a morning gene under clock regulation.
AT3G21270	11.14	23.15	15.13	21.17	>(7.58930998312995e-07)	DOF ZINC FINGER PROTEIN 2 (ADOF2);DOF ZINC FINGER PROTEIN 2 (DOF2)	Encodes Dof zinc finger protein adof2.
AT3G21320	0	2.17	0.02	1.46	>(3.49104267171932e-34)		EARLY FLOWERING protein;(source:Araport11)
AT3G21330	0.6	91.57	1.01	54.68	>(1.19506745878862e-52)		basic helix-loop-helix (bHLH) DNA-binding superfamily protein;(source:Araport11)
AT3G21351	8.14	4.58	6.23	10.59	<(0.00428732215965407)		transmembrane protein;(source:Araport11)
AT3G21352	0.18	1.12	2.32	1.29	>(0.0376393872537998)		transmembrane protein;(source:Araport11)
AT3G21420	3.56	8.89	4.61	8.9	>(2.30538509386145e-08)	LATERAL BRANCHING OXIDOREDUCTASE 1 (LBO1)	LATERAL BRANCHING OXIDOREDUCTASE (LBO), encodes an oxidoreductase-like enzyme of the 2-oxoglutarate and Fe(II)-dependent dioxygenase superfamily. It is involved in the biosynthesis of strigolactones.
AT3G21540	6.42	10.33	9.24	11.68	>(0.0259600330498131)		transducin family protein / WD-40 repeat family protein;(source:Araport11)
AT3G21670	44.74	28.79	45.24	23.79	<(7.31741306009e-06)	NRT1/ PTR FAMILY 6.4 (NPF6.4); (ATNPF6.4)	Major facilitator superfamily protein;(source:Araport11)
AT3G21805	3.07	10.87	8.24	5.37	>(0.0135308538687362)		snoRNA;(source:Araport11)
AT3G21870	17.55	5.44	19.63	12.94	<(3.3641725112934e-10)	CYCLIN P2;1 (CYCP2;1)	cyclin p2;(source:Araport11)
AT3G21890	7.36	1.2	4.79	1.18	<(6.68728281016839e-07)	B-BOX DOMAIN PROTEIN 31 (BBX31);MICROPROTEIN 1A (MIP1A);MICROPROTEIN 1B (MIP1B)	Encodes a microprotein that delays floral transition by forming a complex with CONSTANS (CO) and the co-repressor protein TOPLESS.
AT3G22060	21.85	13.62	19.03	13.79	<(0.000360419004724857)		contains Pfam profile: PF01657 Domain of unknown function that is usually associated with protein kinase domain Pfam:PF00069, however this protein does not have the protein kinase domain
AT3G22100	0.92	3.53	0.31	3.17	>(1.78570265929404e-05)		basic helix-loop-helix (bHLH) DNA-binding superfamily protein;(source:Araport11)
AT3G22180	2.48	3.98	4.33	4.13	>(0.03577762976997)		DHHC-type zinc finger family protein;(source:Araport11)
AT3G22210	34.78	14.57	34.97	24.51	<(3.1533669975182e-07)		transmembrane protein;(source:Araport11)
AT3G22235	2.6	0.87	1.31	1.06	<(0.00181060245278223)	CYSTEINE-RICH TRANSMEMBRANE MODULE 8 (ATHCYSTM8)	cysteine-rich TM module stress tolerance protein;(source:Araport11)
AT3G22420	14.81	9.37	14.66	8.31	<(5.6284021879514e-06)		Encodes a member of the WNK family (9 members in all) of protein kinases, the structural design of which is clearly distinct from those of other known protein kinases, such as receptor-like kinases and mitogen-activated protein kinases. Its transcription is under the control of circadian rhythms.
AT3G22540	7.24	4.69	5.74	4.67	<(0.0329718061476503)		hypothetical protein (DUF1677);(source:Araport11)
AT3G22780	14.42	23.04	22.36	24.11	>(0.0463348864459917)	CHINESE FOR 'UGLY' (TSO1); (ATTSO1)	CHC protein involved in cell cycle progression (positive regulator).
AT3G22800	4.3	8.15	8.12	8.41	>(0.00284150360791577)		Leucine-rich repeat (LRR) family protein;(source:Araport11)
AT3G22840	11.93	3.21	14.59	5.35	<(7.02461722498651e-20)	(ELIP);EARLY LIGHT-INDUCABLE PROTEIN (ELIP1)	Encodes an early light-inducible protein.
AT3G23000	112.52	71.83	90.81	69.88	<(0.000120533071322748)	CBL-INTERACTING PROTEIN KINASE 7 (CIPK7);SNF1-RELATED PROTEIN KINASE 3.10 (SnRK3.10); (PKS7); (ATSRPK1); (ATSR2)	Encodes a serine/threonine protein kinase with similarities to CBL-interacting protein kinases, SNF1 and SOS2. The mRNA is cell-to-cell mobile.
AT3G23020	1.71	3.24	2.1	2.6	>(0.00672349241858827)	PENTATRICOPEPTIDE REPEAT (PPR) CONTAINING PROTEIN 30 (PPR30)	Encodes a chloroplast nucleoid-localized protein whose absence leads to broadly impaired plastid gene expression and chloroplast development.
AT3G23030	52.11	262.98	42.68	174.96	>(5.86724983105167e-17)		auxin inducible gene expressed in the nucleus
AT3G23110	1.42	2.39	1.54	2.28	>(0.0255639909700651)	RECEPTOR LIKE PROTEIN 37 (AtRLP37);RECEPTOR LIKE PROTEIN 37 (RLP37);EMBRYO DEFECTIVE 2800 (EMB2800)	receptor like protein 37;(source:Araport11)
AT3G23150	2.86	4.43	3.35	3.62	>(0.0288647879504548)	ETHYLENE RESPONSE 2 (ETR2)	Involved in ethylene perception in Arabidopsis The mRNA is cell-to-cell mobile.
AT3G23170	8.44	4.3	9.28	6.12	<(9.46029002084063e-06)	HYPOXIA-RESPONSIVE MODULATOR 1 (HRM1);PROLINE/SERINE-RICH PROTEIN (PRP);HYPOXIA RESPONSE UNKNOWN PROTEIN 39 (HUP39)	PRP is a proline/serine rich protein of unknown function. It interacts with defense related MAP kinase MPK6 and others. It's expression is induced by PAMP elicitors. May play a role in response to pathogens. EIN3 and RAP2.2 are required to fully activate HRM1 expression under hypoxia.
AT3G23740	2.82	5.64	5.03	4.88	>(0.00471142978875171)		hypothetical protein;(source:Araport11)
AT3G23880	9.13	4.44	11.95	8.12	<(2.24598639836434e-05)		F-box and associated interaction domains-containing protein;(source:Araport11)
AT3G24030	14.09	7.77	10.51	8.6	<(2.29523122175673e-05)		hydroxyethylthiazole kinase family protein;(source:Araport11)
AT3G24100	87.73	52.64	61.74	60.25	<(0.00597261907315399)	(BIA)	Encodes a secreted peptide that enhances stress indued cell death.
AT3G24110	3.81	2.07	3.48	1.6	<(0.0133163628735579)		Calcium-binding EF-hand family protein;(source:Araport11)
AT3G24225	2.37	0.7	1.06	0.2	<(0.0346695764000957)	CLAVATA3/ESR-RELATED 19 (CLE19);EMBRYO SURROUNDING REGION 19 (ESR19); (ATCLE19)	Member of a large family of putative ligands homologous to the Clavata3 gene. Consists of a single exon. Can partially replace CLV3 function in vivo. Regulates root meristem size in a SCR and SHR-independent pathway.
AT3G24255	0.83	1.67	1.49	1.73	>(0.0106930383191663)		RNA-directed DNA polymerase (reverse transcriptase)-related family protein;(source:Araport11)
AT3G24300	20.57	34.09	22.16	40.51	>(0.0134151352890397)	AMMONIUM TRANSPORTER 1;3 (AMT1;3);AMMONIUM TRANSPORTER 1;3 (ATAMT1;3)	Encodes a plasma membrane localized ammonium transporter.
AT3G24450	5.29	3.23	4.7	3.53	<(0.02636634809617)	HEAVY METAL ASSOCIATED PROTEIN 27 (ATHMP27)	Heavy metal transport/detoxification superfamily protein;(source:Araport11)
AT3G24460	6.74	2.56	6.07	2.17	<(6.22916906754652e-10)		Serinc-domain containing serine and sphingolipid biosynthesis protein;(source:Araport11)
AT3G24715	1.29	2.78	2.41	2.8	>(0.00135107546879395)	HYDRAULIC CONDUCTIVITY OF ROOT 1 (HCR1)	HCR1 belongs to the B4 group of Raf-like MAPKKKs. It corresponds to a root hydraulic pressure QTL between Col-0 and Bur-0 accessions and appears to contribute to variation in root pressure in different haplotypes. It is involved in potassium-dependent response to hypoxia.
AT3G25220	67.51	45	50.9	53.26	<(0.00396229498115692)	FK506-BINDING PROTEIN 15 KD-1 (FKBP15-1)	immunophilin (FKBP15-1)
AT3G25590	5.64	3.39	4.77	4.31	<(0.000293443296189794)		micronuclear linker histone polyprotein-like protein;(source:Araport11)
AT3G25597	6.37	3.88	6.53	4.58	<(0.0186846773970525)		transmembrane protein;(source:Araport11)
AT3G25610	3.55	5.55	4.8	5.46	>(0.0457933302549601)	AMINOPHOSPHOLIPID ATPASE10 (ALA10)	Encodes aminophospholipid ATPase10 (ALA10), a P4-type ATPase flippase that internalizes exogenous phospholipids across the plasma membrane.
AT3G25655	1.23	0.37	1.34	0.39	<(0.0158275694686345)	INFLORESCENCE DEFICIENT IN ABSCISSION (IDA)-LIKE 1 (IDL1)	Similar to Inflorescence Deficient in Abscission (IDA). Involved in floral organ abscission.
AT3G25710	8.03	21.15	10.16	17.16	>(1.22317653134328e-11)	TARGET OF MONOPTEROS 5 (TMO5);BASIC HELIX-LOOP-HELIX 32 (BHLH32); (ATAIG1)	Encodes a basic helix-loop-helix transcription factor that is expressed in the hypophysis-adjacent embryo cells, and is required and partially sufficient for MP-dependent root initiation. Involved in response to phosphate starvation. Negative regulator of root hair development, anthocyanin formation and Pi content. Its expression is responsive to both phosphate (Pi) and phosphite (Phi) in shoots.
AT3G25717	43.82	122.16	33.59	107.62	>(7.23500884888595e-05)	ROTUNDIFOLIA LIKE 16 (RTFL16);DEVIL 6 (DVL6)	ROTUNDIFOLIA like 16;(source:Araport11)
AT3G25760	12.05	7.41	8.87	6.13	<(3.00796231662263e-05)	EARLY-RESPONSIVE TO DEHYDRATION 12 (ERD12);ALLENE OXIDE CYCLASE 1 (AOC1)	encodes allene oxide cyclase. One of four genes in Arabidopsis that encode this enzyme, which catalyzes an essential step in jasmonic acid biosynthesis. Gene expression is induced during senescence, a process that involves jasmonic acid signalling pathway. The mRNA is cell-to-cell mobile.
AT3G25820	3.67	1.42	1.28	4.89	<(0.00605329734622681)	TERPENE SYNTHASE-LIKE SEQUENCE-1,8-CINEOLE (ATTPS-CIN); (TPS23);TERPENE SYNTHASE-LIKE SEQUENCE-1,8-CINEOLE (TPS-CIN)	Encodes the monoterpene 1,8-cineole synthase, atTPS-Cin. This polypeptide was also shown to synthesize other monoterpenes albeit in minor quantities. The same polypeptide is encoded at two different loci, the result of gene duplication: at3g25820 and at3g25830.
AT3G26040	1.37	0.76	0.82	0.94	<(0.0370139827675757)		HXXXD-type acyl-transferase family protein;(source:Araport11)
AT3G26050	2.15	3.48	2.48	2.54	>(0.0337454377734108)		TPX2 (targeting protein for Xklp2) protein family;(source:Araport11)
AT3G26090	6.03	9.17	8.95	7.86	>(0.0165856329198362)	REGULATOR OF G-PROTEIN SIGNALING 1 (RGS1);REGULATOR OF G-PROTEIN SIGNALING 1 (ATRGS1)	Encodes AtRGS1, a putative membrane receptor for D-glucose. Also functions as a regulator of G-protein signaling. Has GTPase-accelerating activity. Regulates the activity of AtGPA1. Lines over-expressing the gene are more tolerant to dehydration and root elongation. These phenotypes are dependent on ABA. Nuclear localization of the protein is dependent on ABA. RGS1 endocytosis is induced by JA wh…
AT3G26180	14.45	8.51	19.74	13.38	<(7.25919339934435e-06)	CYTOCHROME P450, FAMILY 71, SUBFAMILY B, POLYPEPTIDE 20 (CYP71B20)	putative cytochrome P450
AT3G26320	1.9	0.89	1.88	1.38	<(0.000208609951799947)	CYTOCHROME P450, FAMILY 71, SUBFAMILY B, POLYPEPTIDE 36 (CYP71B36)	putative cytochrome P450
AT3G26445	9.52	5.44	10.32	6.2	<(0.00675670670992497)		beta-1,4-N-acetylglucosaminyltransferase family protein;(source:Araport11)
AT3G26470	4.79	7.69	6.84	7.02	>(0.0183879520858646)		Powdery mildew resistance protein, RPW8 domain-containing protein;(source:Araport11)
AT3G26610	4.12	6.63	5.15	4.94	>(0.0118679790337417)	POLYGALACTURONASE INVOLVED IN EXPANSION 1 (PGX1)	Encodes an apoplast-localized polygalacturonase involved in cell elongation and flower development.
AT3G26670	12.33	18.5	15.59	15.97	>(0.0195213177837728)		magnesium transporter, putative (DUF803);(source:Araport11)
AT3G26815	5.55	3.04	9.51	4.5	<(0.0444965458403392)	MICRORNA169K (MIR169K)	Encodes a microRNA that targets several HAP2 family members. MicroRNAs are regulatory RNAs with a mature length of ~21-nucleotides that are processed from hairpin precursors by Dicer-like enzymes. MicroRNAs can negatively regulate gene expression by attenuating translation or by directing mRNA cleavage.Mature sequence: UAGCCAAGGAUGACUUGCCUG
AT3G26932	10.65	16.82	13.43	11.95	>(0.0209960363816845)	DSRNA-BINDING PROTEIN 3 (DRB3)	dsRNA-binding protein 3;(source:Araport11)
AT3G27027	7.42	4.03	5.55	4.42	<(0.0359767345676129)		GPI-anchored-like protein (DUF 3339);(source:Araport11)
AT3G27050	62.03	40.14	41.21	31.34	<(0.000624699774751702)		plant/protein;(source:Araport11)
AT3G27170	12.05	18.32	13.22	14.36	>(0.0208550824010165)	CHLORIDE CHANNEL B (CLC-B); (ATCLC-B)	member of Anion channel protein family The mRNA is cell-to-cell mobile.
AT3G27270	4.74	8.58	6.6	7.6	>(0.00636102148037432)		TRAM, LAG1 and CLN8 (TLC) lipid-sensing domain containing protein;(source:Araport11)
AT3G27350	22.52	13.93	21.54	13.23	<(7.52830908203165e-06)		transcriptional regulator ATRX-like protein;(source:Araport11)
AT3G27360	18.5	11.12	11.96	11.48	<(0.00165838367984658)	HISTONE 3.1 (H3.1); (HTR3)	Histone superfamily protein;(source:Araport11)
AT3G27540	5.36	3.08	4.16	3.83	<(0.000263973135982067)		beta-1,4-N-acetylglucosaminyltransferase family protein;(source:Araport11)
AT3G27670	3.42	5.57	4.4	5.76	>(0.0405628323162473)	(CER13);RESURRECTION1 (RST1);ECERIFERUM 13 (CER13)	A novel protein, did not show high similarity to any protein of known function; reveals a novel genetic connection between lipid synthesis and embryo development. Expressed in all tissues examined including leaves, flowers, roots, stems, and siliques, but accumulation levels were not correlated with the degree to which different organs appeared affected by the mutation. Mutant plants showed alter…
AT3G27770	43.94	73.23	60.48	65.17	>(0.0117872114987133)	HYPOXIA RESPONSE UNKNOWN PROTEIN 53 (HUP53)	plant/protein;(source:Araport11)
AT3G27870	1.7	2.77	2.54	3.26	>(0.0358466280771573)	AMINOPHOSPHOLIPID ATPASE 8 (ALA8)	ATPase E1-E2 type family protein / haloacid dehalogenase-like hydrolase family protein;(source:Araport11)
AT3G27940	2.09	0.82	0.41	1.25	<(0.0245028711780015)	LOB DOMAIN-CONTAINING PROTEIN 26 (LBD26)	LOB domain-containing protein 26;(source:Araport11)
AT3G28180	20.58	47.74	23.65	44.22	>(1.34288449379567e-07)	CELLULOSE-SYNTHASE LIKE C4 (CSLC4); (ATCSLC4);CELLULOSE-SYNTHASE-LIKE C4 (ATCSLC04); (CSLC04);CELLULOSE-SYNTHASE-LIKE C4 (CSLC04)	encodes a gene similar to cellulose synthase The mRNA is cell-to-cell mobile.
AT3G28270	20.4	6.03	36.36	14.52	<(8.20994717870628e-22)	AT14A-LIKE1 (AFL1)	AFL1 was first identified by immunoscreening an Arabidopsis expression library with antisera recognizing mammalian &#946;1-integrin. It is a peripheral membrane protein associated with endomembranes and plasmamembrane. Based on overexpression and knockdown phenotypes, AFL1 is postulated to function in regulation of growth and proline accumulation in response to drought. AFL1 protein co-localizes …
AT3G28340	2.11	4.38	2.82	5.01	>(0.00416907413392438)	GALACTURONOSYLTRANSFERASE-LIKE 10 (GATL10);GALACTINOL SYNTHASE 8 (GolS8)	Encodes a protein with putative galacturonosyltransferase activity.
AT3G28420	2.53	6.78	2.13	7.61	>(1.36894792069678e-05)		Putative membrane lipoprotein;(source:Araport11)
AT3G28857	0.27	5.83	0.63	4.59	>(3.80698596512054e-15)	PACLOBUTRAZOL RESISTANCE 5 (PRE5)	Encodes a atypical member of the bHLH (basic helix-loop-helix) family transcriptional factors.
AT3G28860	29.76	68.59	35.68	58.03	>(2.94792381342434e-06)	(ATMDR1); (MDR11);ARABIDOPSIS THALIANA ATP-BINDING CASSETTE B19 (ATABCB19);ATP-BINDING CASSETTE B19 (ABCB19); (ATPGP19); (MDR1);P-GLYCOPROTEIN 19 (PGP19);MULTIDRUG RESISTANCE PROTEIN 11 (ATMDR11)	Encodes a member of the ATP-binding cassette (ABC) transporter family that is involved in auxin transport and is involved in postembryonic organ separation. Also known as AtMDR11 and PGP19. Possibly regulates auxin-dependent responses by influencing basipetal auxin transport in the root. Acts upstream of phyA in regulating hypocotyl elongation and gravitropic response. Exerts nonredundant, partia…
AT3G29370	0.4	4.16	1.16	3.63	>(4.66646866861215e-07)	P1R3 (P1R3)	Encodes a atypical member of the bHLH (basic helix-loop-helix) family transcriptional factors.
AT3G29390	12.66	20.43	21.24	19.73	>(0.0369215540289334)	RS2-INTERACTING KH PROTEIN (RIK); (ATKH16)	Nuclear localized K-homology containing protein that interacts with AS1.
AT3G29575	6.76	20.99	7.77	10.19	>(9.4228745504712e-11)	ABI FIVE BINDING PROTEIN 3 (AFP3)	ABI five binding protein 3;(source:Araport11)
AT3G29633	1.02	0	0.81	0.25	<(0.0442741841214116)		hypothetical protein;(source:Araport11)
AT3G29780	12.66	6.98	6.1	4.79	<(0.0325260547805494)	RALF-LIKE 27 (RALFL27)	Member of a diversely expressed predicted peptide family showing sequence similarity to tobacco Rapid Alkalinization Factor (RALF), and is believed to play an essential role in the physiology of Arabidopsis. Consists of a single exon and is characterized by a conserved C-terminal motif and N-terminal signal peptide.
AT3G30180	10.65	26	13.46	15.58	>(1.42625960367795e-08)	(CYP85A2);BRASSINOSTEROID-6-OXIDASE 2 (BR6OX2)	Encodes a cytochrome p450 enzyme that catalyzes the last reaction in the production of brassinolide. It is capable of converting 6-deoxocastasterone into castasterone, a C-6 oxidation, as well as the further conversion of castasterone into brassinolide by a Baeyer-Villinger oxidation reaction at C-6, resulting in the formation of an unusual seven-membered lactone ring. The enzyme possesses high a…
AT3G30350	1.02	2.38	2.57	2.12	>(0.0237724099621878)	GOLVEN 3 (GLV3);ROOT MERISTEM GROWTH FACTOR 4 (RGF4)	Encodes a root meristem growth factor (RGF). Belongs to a family of functionally redundant homologous peptides that are secreted, tyrosine-sulfated, and expressed mainly in the stem cell area and the innermost layer of central columella cells. RGFs are required for maintenance of the root stem cell niche and transit amplifying cell proliferation. Members of this family include: At5g60810 (RGF1), …
AT3G42800	1.16	4.78	1.42	4.59	>(3.21653875991413e-13)		AF-like protein;(source:Araport11)
AT3G43110	2.91	0.91	2.69	1.19	<(0.00170836569403577)		transmembrane protein;(source:Araport11)
AT3G43510	4.19	6.81	7.05	6.07	>(0.00614021558719221)		transposable_element_gene;(source:Araport11);copia-like retrotransposon family, has a 2.3e-11 P-value blast match to GB:BAA11674 ORF(AA 1-1338) (Ty1_Copia-element) (Nicotiana tabacum);(source:TAIR10)
AT3G43580	0.85	1.75	1.28	1.56	>(0.0212197885407475)		Beta-galactosidase related protein;(source:Araport11)
AT3G43920	1.48	2.48	2.03	2.23	>(0.015103439238191)	DICER-LIKE 3 (DCL3);DICER-LIKE 3 (ATDCL3)	Encodes a ribonuclease III family protein that is required for endogenous RDR2-dependent siRNA (but not miRNA) formation.
AT3G43955	3.37	6.04	4.79	5.06	>(0.0110715045122497)		transposable_element_gene;(source:Araport11);copia-like retrotransposon family, has a 0. P-value blast match to GB:CAA72989 open reading frame 1 (Ty1_Copia-element) (Brassica oleracea);(source:TAIR10)
AT3G44200	7.11	11.82	12.18	12.01	>(0.0362190856298344)	(IBO1);NIMA (NEVER IN MITOSIS, GENE A)-RELATED 6 (NEK6);NIMA-RELATED KINASE6 (ATNEK6)	Encodes AtNek5, a member of the NIMA-related serine/threonine kinases (Neks) that have been linked to cell-cycle regulation in fungi and mammals. Plant Neks might be involved in plant development processes.Interacts physically with plant kinesins ARK1 and ARK2. Mutants show defects in root epidermal cell morphology, trichome branching and other epidermal cell abnormalities suggesting a rol e in e…
AT3G44300	7.36	11.17	15.54	13.63	>(0.0225838511718023)	NITRILASE 2 (NIT2);NITRILASE 2 (AtNIT2)	Encodes an enzyme that catalyzes the hydrolysis of indole-3-acetonitrile (IAN) to indole-3-acetic acid (IAA) (nitrile aminohydrolase, EC 3.5.5.1) and IAN to indole-3-acetamide (IAM) at lower levels. Mutants have reduced sensitivity to IAN and are sensitive to IAA. This enzyme likely participates in other non-auxin-related metabolic pathways. The mRNA is cell-to-cell mobile.
AT3G44326	2.26	1.32	1.86	1.6	<(0.0154060574923126)	CYTOKININ-INDUCED F-BOX (CFB)	Cytokinin induced F-Box protein. Forms a unique F-Box family with AT2G27310 and AT2G36090. It is primarily expressed in the root.
AT3G44400	1	1.93	1.54	1.86	>(0.0195602355052351)		Disease resistance protein (TIR-NBS-LRR class) family;(source:Araport11)
AT3G44444	0	1.09	0.05	0.07	>(0.0111992864165196)	MICRORNA849A (MIR849A)	Encodes a microRNA of unknown function. MicroRNAs are regulatory RNAs with a mature length of ~21-nucleotides that are processed from hairpin precursors by Dicer-like enzymes. MicroRNAs can negatively regulate gene expression by attenuating translation or by directing mRNA cleavage. Mature sequence: UAACUAAACAUUGGUGUAGUA
AT3G44450	22.16	1.93	9.49	1.99	<(5.41037457291169e-25)	BLUE-LIGHT INHIBITOR OF CRYPTOCHROMES 2 (BIC2)	Plant specific protein.BIC1 and BIC2 inhibit cryptochrome function by blocking blue light-dependent cryptochrome dimerization.Light activated transcription of BICs is mediated by cryptochromes.
AT3G44590	111.18	66.56	77.02	60.13	<(0.00538507025622614)	RIBOSOMAL PROTEIN P2D (RPP2D);RIBOSOMAL PROTEIN P2W (P2W)	cytosolic ribosomal protein gene, part of bL12 family
AT3G44610	5.86	14.71	5.28	10.43	>(1.20010915373038e-08)	AGCVIII KINASE 1-12 (AGC1-12)	Kinase involved in the first positive phototropism and gravitropism. Phosphorylates serine residues in the cytoplasmic loop of PIN1 and shares phosphosite preferences with D6PK. Critical component for both hypocotyl phototropism and gravitropism, control tropic responses mainly through regulation of PIN-mediated auxin transport by protein phosphorylation.
AT3G44820	4.45	8.73	4.71	6.49	>(1.09211636171466e-05)		Phototropic-responsive NPH3 family protein;(source:Araport11)
AT3G44990	162.03	101.94	148.29	147.48	<(3.99921753396295e-06)	XYLOGLUCAN ENDO-TRANSGLYCOSYLASE-RELATED 8 (XTR8); (ATXTR8);XYLOGLUCAN ENDOTRANSGLUCOSYLASE/HYDROLASE 31 (XTH31); (ATXTH31)	Encodes a xyloglucan endotransglycosylase/hydrolase. Protein sequence and phylogenetic analysis indicates that this enzyme resides in Group III-A of the XTH family, with high similarity to Tropaeolum majus (nasturtium) xyloglucanase 1 (TmNXG1).Enzyme kinetic analysis indicates predominant xyloglucan endo-hydrolase activity (EC 3.2.1.151) with only limited potential to act as a xyloglucan endo-tra…
AT3G45090	7.89	12.7	11.95	12.59	>(0.00263472910208795)		P-loop containing nucleoside triphosphate hydrolases superfamily protein;(source:Araport11)
AT3G45210	33.81	18.4	22.24	14.59	<(1.56317552352375e-05)		transcription initiation factor TFIID subunit (Protein of unknown function, DUF584);(source:Araport11)
AT3G45260	4.71	8.39	5.32	7.53	>(0.00386642427442011)	BALDIBIS (BIB); (IDD9)	BIB is a member of the BIRD family of zinc finger proteins that includes JKD. BIB functions redundantly with JKD to retain SHR in the nucleus and thereby restrict SHR movement in root tissues.
AT3G45780	59.1	139.62	69.07	97.44	>(1.57846352659463e-11)	(JK224);NONPHOTOTROPIC HYPOCOTYL 1 (NPH1);PHOTOTROPIN 1 (PHOT1);ROOT PHOTOTROPISM 1 (RPT1)	Blue-light photoreceptor. Contains a light activated serine-threonine kinase domain and LOV1 and LOV2 repeats. Mutants are defective in blue-light response. Mediates blue light-induced growth enhancements. PHOT1 and PHOT2 mediate blue light-dependent activation of the plasma membrane H+ATPase in guard cell protoplasts. PHOT1 undergoes blue-light-dependent autophosphorylation. At least eight phosp…
AT3G45820	0.31	1.36	1.02	2.02	>(0.037309832746721)		hypothetical protein;(source:Araport11)
AT3G45850	8.74	20.77	14.97	17.05	>(0.00100351771911749)		P-loop containing nucleoside triphosphate hydrolases superfamily protein;(source:Araport11)
AT3G45930	108.71	66.57	66.42	68.43	<(0.00941805961691091)		Histone superfamily protein;(source:Araport11)
AT3G45970	5.57	16.09	7.21	13.01	>(7.82367799371771e-10)	EXPANSIN-LIKE A1 (EXLA1);EXPANSIN-LIKE A1 (ATEXLA1);EXPANSIN L1 (EXPL1); (ATHEXP BETA 2.1); (ATEXPL1)	member of EXPANSIN-LIKE. Naming convention from the Expansin Working Group (Kende et al, 2004. Plant Mol Bio) The mRNA is cell-to-cell mobile.
AT3G46220	5.53	8.6	8.07	7.83	>(0.0300112823907733)	(UFL1)	E3 ligase that mediates ufmylation. Part of complex with C53 and the ER-resident adaptor protein DDRGK1. Involved in the pathway that links ribosome-associated quality control with selective autophagy at the ER.
AT3G46270	1.64	2.81	1.19	1.64	>(0.0452624389584148)		receptor protein kinase-like protein;(source:Araport11)
AT3G46280	11.96	18.19	19.52	26.13	>(0.0284388835432346)		kinase-like protein;(source:Araport11)
AT3G46320	97.83	59.6	58.75	58.59	<(0.00229547387653832)		Histone superfamily protein;(source:Araport11)
AT3G46330	0.41	1.03	0.79	0.9	>(0.0208703097161893)	MATERNAL EFFECT EMBRYO ARREST 39 (MEE39)	Leucine-rich repeat protein kinase family protein;(source:Araport11)
AT3G46650	4.11	2.13	5.07	2.76	<(2.44618205590573e-05)		UDP-Glycosyltransferase superfamily protein;(source:Araport11)
AT3G46870	11.7	7.18	11.72	9.54	<(0.000354805093903689)		Pentatricopeptide repeat (PPR) superfamily protein;(source:Araport11)
AT3G46920	2.39	3.95	3.06	3.83	>(0.0478455173871244)	(RAF42)	kinase superfamily with octicosapeptide/Phox/Bem1p domain-containing protein;(source:Araport11)
AT3G46930	2.76	4.5	3.88	4.57	>(0.0124937846365235)		Encodes a Raf-Like Mitogen-Activated Protein Kinase Kinase Kinase Raf43. Required for tolerance to multiple abiotic stresses.
AT3G47070	452.02	204.05	348.36	372.65	<(9.64460302313822e-06)		thylakoid soluble phosphoprotein;(source:Araport11)
AT3G47210	1.47	2.77	2.58	2.85	>(0.00684425142874966)		hypothetical protein (DUF247);(source:Araport11)
AT3G47340	2.31	9.5	1.98	3.23	>(1.84068606352015e-10)	GLUTAMINE-DEPENDENT ASPARAGINE SYNTHASE 1 (ASN1);DARK INDUCIBLE 6 (DIN6);ARABIDOPSIS THALIANA GLUTAMINE-DEPENDENT ASPARAGINE SYNTHASE 1 (AT-ASN1)	encodes a glutamine-dependent asparagine synthetase, the predicted ASN1 peptide contains a purF-type glutamine-binding domain, and is expressed predominantly in shoot tissues, where light has a negative effect on its mRNA accumulation. Expression is induced within 3 hours of dark treatment, in senescing leaves and treatment with exogenous photosynthesis inhibitor. Induction of gene expression was…
AT3G47430	39.63	11.83	51.2	29.45	<(1.48059338032535e-20)	PEROXIN 11B (PEX11B)	member of the peroxin11 (PEX11) gene family, located on the peroxisome membrane, controls peroxisome proliferation. The mRNA is cell-to-cell mobile.
AT3G47570	2.66	4.56	3.02	4.37	>(0.0034302915109618)		Leucine-rich repeat protein kinase family protein;(source:Araport11)
AT3G47620	20.81	37.25	24.16	35.22	>(0.00171979998704185)	TEOSINTE BRANCHED, CYCLOIDEA AND PCF (TCP) 14 (AtTCP14);TEOSINTE BRANCHED, CYCLOIDEA AND PCF (TCP) 14 (TCP14)	Encodes a transcription factor AtTCP14 that regulates seed germination. AtTCP14 shows elevated expression level just prior to germination. AtTCP14 is predominantly expressed in the vascular tissue of the embryo, and affects gene expression in radicles in a non-cell-autonomous manner. Modulates GA-dependent stamen filament elongation by direct activation of SAUR63 subfamily genes through conserved…
AT3G47710	1.43	3.88	3.47	2.19	>(0.0367042770448596)	BANQUO 3 (BNQ3);BASIC HELIX-LOOP-HELIX PROTEIN 161 (BHLH161); (PRE4)	BNQ3 belongs to a family of atypical non-DNA binding basic helix-loop-helix (bHLH) proteins that heterodimerize with and negatively regulate bHLH transcription factors. Directly and negatively regulated by AP3 and PI in petals. Required for appropriate regulation of flowering time.May also have a role in regulating light responses.
AT3G47833	55.33	34.2	36.82	39.52	<(0.00163766977196091)	SUCCINATE DEHYDROGENASE 7A (SDH7A);SUCCINATE DEHYDROGENASE 7 (SDH7)	predicted to encode subunit 7 of mitochondrial complex II and to participate in the respiratory chain
AT3G48160	3.06	5	4.75	3.57	>(0.0380038850373157)	DP-E2F-LIKE 1 (DEL1);E2F-LIKE 3 (E2L3); (E2FE)	E2F-like protein, an inhibitor of the endocycle, preserves the mitotic state of proliferating cells by suppressing transcription of genes that are required for cells to enter the DNA endoreduplication cycle.
AT3G48260	2.31	5.85	3.91	5.43	>(1.15145747967306e-06)	WITH NO LYSINE (K) KINASE 3 (WNK3)	Encodes a member of the WNK family (9 members in all) of protein kinases, the structural design of which is clearly distinct from those of other known protein kinases, such as receptor-like kinases and mitogen-activated protein kinases.
AT3G48310	11.92	7.66	13.54	10.27	<(5.28415844740277e-05)	CYTOCHROME P450, FAMILY 71, SUBFAMILY A, POLYPEPTIDE 22 (CYP71A22)	putative cytochrome P450
AT3G48320	7.04	2.99	8.93	5.08	<(1.62452904322668e-09)	CYTOCHROME P450, FAMILY 71, SUBFAMILY A, POLYPEPTIDE 21 (CYP71A21)	putative cytochrome P450
AT3G48390	0.53	1.02	0.38	0.79	>(0.0411121256971022)	MA3 DOMAIN-CONTAINING TRANSLATION REGULATORY FACTOR 4 (MRF4)	MA3 domain-containing protein;(source:Araport11)
AT3G48430	5.75	8.73	8.4	8.92	>(0.031725651400317)	ETHYLENE INSENSITIVE 6 (EIN6);RELATIVE OF EARLY FLOWERING 6 (REF6);JUMONJI DOMAIN-CONTAINING PROTEIN 12 (JMJ12); (EIN6)	Relative of Early Flowering 6 (REF6) encodes a Jumonji N/C and zinc finger domain-containing protein that acts as a positive regulator of flowering in an FLC-dependent pathway. REF6 mutants have hyperacetylation of histone H4 at the FLC locus. REF6 interacts with BES1 in a Y2H assay and in vitro. REF6 may play a role in brassinoteroid signaling by affecting histone methylation in the promoters of…
AT3G48460	25.44	15.26	21.62	10.5	<(2.05644706790666e-07)	SEED FATTY ACID REDUCER 4 (SFAR4)	GDSL-motif esterase/acyltransferase/lipase. Enzyme group with broad substrate specificity that may catalyze acyltransfer or hydrolase reactions with lipid and non-lipid substrates.
AT3G48470	1.59	2.86	2.69	3.08	>(0.0129511389647924)	EMBRYO DEFECTIVE 2423 (EMB2423)	embryo defective 2423;(source:Araport11)
AT3G48480	2.62	1.21	2.26	1.9	<(0.00252367343956348)	FOURTH ULP GENE CLASS 1 (FUG1)	Cysteine proteinases superfamily protein;(source:Araport11)
AT3G48580	0.57	1.72	1.18	1.32	>(0.00568834862609206)	XYLOGLUCAN ENDOTRANSGLUCOSYLASE/HYDROLASE 11 (XTH11)	Encodes a cell-wall localized xyloglucan endotransglucosylase/hydrolase.
AT3G49110	2.08	3.72	2.92	5.54	>(0.0214116537686917)	PEROXIDASE CA (PRXCA);PEROXIDASE 33 (PRX33);PEROXIDASE CA (ATPCA); (ATPRX33)	Class III peroxidase Perx33. Expressed in roots. Located in the cell wall. Involved in cell elongation. Expression activated by light. May play a role in generating H2O2 during defense response. The mRNA is cell-to-cell mobile.
AT3G49120	78.8	120.17	130.53	142.28	>(0.00891331362551163)	ARABIDOPSIS THALIANA PEROXIDASE CB (ATPCB);PEROXIDASE CB (PRXCB);PEROXIDASE 34 (PERX34); (ATPERX34);ARABIDOPSIS THALIANA PEROXIDASE 34 (ATPRX34);PEROXIDASE 34 (PRX34)	Class III peroxidase Perx34. Expressed in roots, leaves and stems. Located in the cell wall. Involved in cell elongation. Expression activated by light. May play a role in generating H2O2 during defense response. The mRNA is cell-to-cell mobile.
AT3G49220	34.49	65.89	37.25	60.64	>(0.000434985578605704)	PECTIN METHYLESTERASE 34 (PME34)	Pectin methylesterase involved in transpiration, heat tolerance.
AT3G49570	0.77	3.65	1.23	2.58	>(0.000717212908839466)	RESPONSE TO LOW SULFUR 3 (LSU3)	RESPONSE TO LOW SULFUR gene family member; expressed during sulfur deficiency.
AT3G49590	9.19	14.65	11.37	12.79	>(0.0117957788827138)	AUTOPHAGY-RELATED 13A (ATG13a)	Autophagy protein.Forms part of a protein kinase complex that initiates autophagosome formation.
AT3G49660	4.22	7.44	5.23	5.59	>(0.0208613517575467)	(AtWDR5a);HUMAN WDR5 (WD40 REPEAT) HOMOLOG A (WDR5a)	Encodes a structural core component of a COMPASS-like H3K4 histone methylation complex.
AT3G49760	4.6	2.85	4.9	2.97	<(0.0180922526062169)	BASIC LEUCINE-ZIPPER 5 (bZIP5);BASIC LEUCINE-ZIPPER 5 (AtbZIP5)	basic leucine-zipper 5;(source:Araport11)
AT3G49790	12	6.65	13.39	7.33	<(1.10353284045442e-05)		Carbohydrate-binding protein;(source:Araport11)
AT3G49910	976.26	587.64	659.8	614.43	<(0.00190200014042644)	RIBOSOMAL PROTEIN UL24Z (UL24Z)	Translation protein SH3-like family protein;(source:Araport11)
AT3G50240	8.12	13.71	11.92	12.07	>(0.00554656702331954)	(KICP-02)	Encodes a kinesin-related protein.
AT3G50340	9.28	44.79	7.67	43.13	>(2.73414099730836e-23)		hypothetical protein;(source:Araport11)
AT3G50350	7.1	16.38	8.17	17.8	>(1.41432402048662e-06)		membrane insertase, putative (DUF1685);(source:Araport11)
AT3G50430	2.28	3.83	2.97	3.71	>(0.020594083433672)		golgin;(source:Araport11)
AT3G50440	23.94	14.08	24.3	16.22	<(7.11109175758387e-06)	ARABIDOPSIS THALIANA METHYL ESTERASE 10 (ATMES10);METHYL ESTERASE 10 (MES10)	Encodes a protein shown to have methyl jasmonate esterase activity in vitro. This protein does not act on methyl IAA, MeSA, MeGA4, or MEGA9 in vitro.
AT3G50560	10.18	5.34	9.96	5.75	<(3.15834552475609e-05)		NAD(P)-binding Rossmann-fold superfamily protein;(source:Araport11)
AT3G50630	15.28	9.13	13.08	8.38	<(0.00308786558326921)	KIP-RELATED PROTEIN 2 (KRP2); (ICK2)	Kip-related protein (KRP) gene, encodes CDK (cyclin-dependent kinase) inhibitor (CKI), negative regulator of cell division. A member of seven KRP genes found in Arabidopsis thaliana. Differential expression patterns for distinct KRPs were revealed by in situ hybridization. Gene was isolated from a yeast two hybrid screen as an interacting protein of CDC2A. Recombinant protein has a strong kinase …
AT3G50700	5.07	10.06	10.26	11.06	>(0.000357132816263742)	INDETERMINATE(ID)-DOMAIN 2 (AtIDD2);INDETERMINATE(ID)-DOMAIN 2 (IDD2)	zinc finger protein, similar to maize Indeterminate1 (ID1)
AT3G50740	67.28	102	63.94	85.02	>(0.00911099128048608)	UDP-GLUCOSYL TRANSFERASE 72E1 (UGT72E1)	UGT72E1 is an UDPG:coniferyl alcohol glucosyltransferase which specifically glucosylates sinapyl- and coniferyl aldehydes. The enzyme is thought to be involved in lignin metabolism.
AT3G50750	12.79	20	12.37	13.32	>(0.00387035507487683)	BES1/BZR1 HOMOLOG 1 (BEH1)	BES1/BZR1 homolog 1;(source:Araport11)
AT3G50800	1.29	12.9	1.41	4.89	>(1.96563861350371e-12)		PADRE protein.
AT3G50840	4.51	2.2	4.92	2.37	<(2.54286581590139e-06)		Phototropic-responsive NPH3 family protein;(source:Araport11)
AT3G50890	3.74	8.51	2.84	6.15	>(1.60774443735697e-05)	HOMEOBOX PROTEIN 28 (AtHB28);HOMEOBOX PROTEIN 28 (HB28);ZINC FINGER HOMEODOMAIN 7 (ZHD7)	homeobox protein 28;(source:Araport11)
AT3G50970	29.23	18.55	36.19	21.52	<(0.000310741129610452)	LOW TEMPERATURE-INDUCED 30 (LTI30); (XERO2)	Belongs to the dehydrin protein family, which contains highly conserved stretches of 7-17 residues that are repetitively scattered in their sequences, the K-, S-, Y- and lysine rich segments. LTI29 and LTI30 double overexpressors confer freeze tolerance. Located in membranes. mRNA upregulated by water deprivation and abscisic acid. The mRNA is cell-to-cell mobile.
AT3G51030	10.6	6.55	9.94	7.47	<(0.0119578234569793)	THIOREDOXIN H-TYPE 1 (ATTRX1);ARABIDOPSIS THALIANA THIOREDOXIN H-TYPE 1 (Attrx h1);THIOREDOXIN H-TYPE 1 (TRX1)	encodes a cytosolic thioredoxin that reduces disulfide bridges of target proteins by the reversible formation of a disulfide bridge between two neighboring Cys residues present in the active site. Thioredoxins have been found to regulate a variety of biological reactions in prokaryotic and eukaryotic cells.
AT3G51180	1.08	2	1.69	2.2	>(0.0204290075297273)	(ATC3H45)	Zinc finger C-x8-C-x5-C-x3-H type family protein;(source:Araport11)
AT3G51290	2.73	4.2	3.94	4.22	>(0.0348267519971489)	ALTERED PHOSPHATE STARVATION RESPONSE 1 (APSR1)	pyridoxal-phosphate-dependent serine hydroxymethyltransferase, putative (DUF632);(source:Araport11)
AT3G51360	0.98	1.8	1.91	1.56	>(0.0429235554295421)		Eukaryotic aspartyl protease family protein;(source:Araport11)
AT3G51440	3.61	5.8	5.39	5.04	>(0.0126325041237123)		Calcium-dependent phosphotriesterase superfamily protein;(source:Araport11)
AT3G51660	6.47	18.92	8.59	10.38	>(1.17163614411832e-07)	MIF/D-DT-LIKE 3 (MDL3)	Chemokine-like MDL protein; modulate flowering time and innate immunity in plants.
AT3G51670	51.62	95.57	62.27	69.98	>(3.01065469276689e-05)	(PATL6)	PATLs belong to a family of proteins having a Golgi dynamics (GOLD) domain in tandem with the Sec14p-like domain. PATLs are auxin regulated. Quadruple mutants (patl2456) show altered PIN1 lateralization in root endodermis cells.
AT3G51750	4.69	1.94	3.29	1.93	<(0.000383757334279315)		hypothetical protein;(source:Araport11)
AT3G52120	14.01	21.87	18.86	22.5	>(0.025251957723736)	CRY2 INTERACTING SPLICING FACTOR 1 (CIS1)	Interacts with CRY2 to regulate thermosensory flowering via FLM alternative splicing.
AT3G52220	36.51	23.18	28.73	27.48	<(0.00310830299469071)		leukocyte immunoglobulin-like receptor family A protein;(source:Araport11)
AT3G52360	81.33	38.76	70.76	45.58	<(2.34017946852995e-08)		transmembrane protein;(source:Araport11)
AT3G52460	5.27	3.42	4.71	4.08	<(0.0301292334641531)		hydroxyproline-rich glycoprotein family protein;(source:Araport11)
AT3G52480	7.62	4.04	9.67	5.34	<(3.93379980347107e-05)		transmembrane protein;(source:Araport11)
AT3G52520	2.14	4.64	5.92	7.37	>(0.0314183989817888)		hypothetical protein;(source:Araport11)
AT3G52740	21.78	5.44	19.6	7.74	<(3.98901620301192e-15)		Plant specific protein.BIC1 and BIC2 inhibit cryptochrome function by blocking blue light-dependent cryptochrome dimerization.Light activated transcription of BICs is mediated by cryptochromes.
AT3G53160	0.58	1.57	1.28	1.35	>(0.00130473533274698)	UDP-GLUCOSYL TRANSFERASE 73C7 (UGT73C7)	UGT73C7 is induced by pathogen infection. It glycosylates p-coumaric acid and ferulic acid to modulate phenylpropanoid metabolism and induce innate immune response.
AT3G53170	2.77	5.26	4.23	3.44	>(0.00406940110434723)		LOW protein: PPR containing protein;(source:Araport11)
AT3G53180	15.5	30.27	20.19	25.88	>(0.00045835459873377)	NODULIN/GLUTAMINE SYNTHASE-LIKE PROTEIN (NodGS)	Encodes a protein that is the product of a fusion gene with a C-terminal GSI like sequence and an N-terminal part sharing homology with nodulins. It self-assembles into oligomers and its expression is increased in response to flagellin treatment. The protein co-localizes with microtubules and binds gamma-tubulin. RNAi lines are affected in root morphogenesis.
AT3G53250	9.2	4.71	9.22	7.21	<(0.00239820610868941)		SAUR-like auxin-responsive protein family;(source:Araport11)
AT3G53260	124.91	77.35	102.7	74.21	<(1.51375666494553e-07)	(ATPAL2);PHENYLALANINE AMMONIA-LYASE 2 (PAL2)	Encodes phenylalanine lyase. Arabidopsis has four PALs: AT2G37040 (PAL1), AT3G53260 (PAL2), AT5G04230 (PAL3) and AT3G10340 (PAL4).
AT3G53310	0.51	1.13	0.43	1.38	>(0.0412639283036923)	(REM16)	B3 domain transcription factor that binds to and regulates the expression of SOC1 and FT.
AT3G53480	22.14	37.9	34.48	43.03	>(0.0469236850756782)	PLEIOTROPIC DRUG RESISTANCE 9 (PDR9);PLEIOTROPIC DRUG RESISTANCE 9 (ATPDR9);ATP-BINDING CASSETTE G37 (ABCG37);POLAR AUXIN TRANSPORT INHIBITOR SENSITIVE 1 (PIS1)	Negative regulator of auxin polar transport inhibitors. ABCG37 regulates auxin distribution and homeostasis in roots by excluding IBA from the root apex, but does not act directly in basipetal transport. ABCG37 and ABCG36 act redundantly at outermost root plasma membranes and, transport IBA out of the cells. Also involved in root transmembrane secretion of fluorescent phenolics involved in Fe upt…
AT3G53510	5	7.84	8.56	9.55	>(0.0149628478242053)	ATP-BINDING CASSETTE G20 (ABCG20);JASMONIC ACID TRANSPORTER 4 (JAT4)	Belongs to a clade of five Arabidopsis thaliana ABCG half-transporters that are required for synthesis of an effective suberin barrier in roots and seed coats (ABCG2, ABCG6, and ABCG20) and for synthesis of an intact pollen wall (ABCG1 and ABCG16). Phloem-expressed and plasma membrane-localized jasmonate transporter which together with JAT3 and GLR3.3 involved in regulating long-distance transloc…
AT3G53650	34.53	19.7	24.61	22.72	<(0.00163789290571497)	(HTB6)	Histone superfamily protein;(source:Araport11)
AT3G53740	378.58	244.43	290.95	253.44	<(0.00525685455624877)	RIBOSOMAL PROTEIN EL36Y (EL36Y)	Ribosomal protein L36e family protein;(source:Araport11)
AT3G54000	2.14	4.89	3.02	4.95	>(2.75051442397397e-05)		TIP41-like protein;(source:Araport11)
AT3G54200	15.23	28.31	13.27	19.64	>(0.000365045435536251)	(NHL39)	Late embryogenesis abundant (LEA) hydroxyproline-rich glycoprotein family;(source:Araport11)
AT3G54270	3.98	2.47	2.83	2.34	<(0.00404712775325271)		sucrose-6F-phosphate phosphohydrolase family protein;(source:Araport11)
AT3G54460	8.23	13.08	8.74	11.6	>(0.0319604720053835)		SNF2 domain-containing protein / helicase domain-containing protein / F-box family protein;(source:Araport11)
AT3G54510	1.09	1.98	0.96	0.95	>(0.0265621884269031)	REDUCED HYPEROSMOLALITY-INDUCED CA2 INCREASE 2.5 (OSCA2.5)	Early-responsive to dehydration stress protein (ERD4);(source:Araport11)
AT3G54590	14.17	26.11	23.81	29.43	>(0.0335419294336169)	EXTENSIN 2 (EXT2)	Encodes a hydroxyproline-rich glycoprotein.The mRNA is cell-to-cell mobile.
AT3G54770	7.7	13.36	12.11	14.92	>(0.00487564145478888)	ABA-REGULATED RNA-BINDING PROTEIN 1 (ARP1)	Encodes a putative RNA binding protein that is localized in the nucleus and affects ABA-regulated seed germination of Arabidopsis.
AT3G54810	14.64	28.79	18.73	29.82	>(1.14397512877705e-06)	GATA TRANSCRIPTION FACTOR 8 (GATA8);BLUE MICROPYLAR END 3-ZINC FINGER (BME3-ZF);BLUE MICROPYLAR END 3 (BME3)	Encodes a protein containing a GATA type zinc finger domain that is expressed in the embryo axis and involved in germination. Mutants have a reduced rate of germination even when stratified.
AT3G54920	21.89	38.05	28.57	35.07	>(0.00134897036302334)	POWDERY MILDEW RESISTANT 6 (PMR6); (PLL13)	Powdery mildew resistant mutant encodes a pectate lyase-like protein The mRNA is cell-to-cell mobile.
AT3G54990	12.48	7.89	20.99	8.11	<(3.58780477731064e-05)	SCHLAFMUTZE (SMZ)	Encodes a AP2 domain transcription factor that can repress flowering. SMZ and its paralogous gene, SNARCHZAPFEN (SNZ), share a signature with partial complementarity to the miR172 microRNA, whose precursor is induced upon flowering.
AT3G55240	12.85	72.57	4.53	18.04	>(3.49330729689757e-18)	(RPGE3)	Overexpression leads to PEL (Pseudo-Etiolation in Light) phenotype.
AT3G55480	8.78	13.5	12.29	13.07	>(0.0465482733262939)	PROTEIN AFFECTED TRAF&#64257;CKING 2 (PAT2);BETA-SUBUNIT OF ADAPTOR PROTEIN COMPLEX 3 (AP-3 beta);WEAK ACID TOLERANT 1 (WAT1)	Encodes PAT2, a putative beta-subunit of adaptor protein complex 3 (AP-3) that can partially complement the corresponding yeast mutant. Mediates the biogenesis and function of lytic vacuoles.
AT3G55630	29.99	18.08	52	33.63	<(1.53228940830034e-06)	DHFS-FPGS HOMOLOG D (ATDFD);DHFS-FPGS HOMOLOG D (DFD);FOLYLPOLYGLUTAMATE SYNTHETASE 3 (FPGS3)	Encodes one of the three folylpolyglutamate synthetase isoforms (FPGSs): FPGS1 (At5g05980, plastidic), FPGS2 (At3g10160, mitochondrial) and FPGS3 (At3g55630, cytosolic).
AT3G55730	5.98	13.45	6.31	12.2	>(4.67354078344031e-05)	MYB DOMAIN PROTEIN 109 (MYB109);MYB DOMAIN PROTEIN 109 (AtMYB109)	putative transcription factor MYB109 (MYB109) mRNA, degraded by the 26S proteasome, likely facilitated by a CUL3-based E3 ligase that uses MATH-BTB/POZ proteins as substrate adaptors
AT3G55735	0	2.91	0	2.42	>(0.0047476219457317)		pre-tRNA tRNA-Met;(source:Araport11, TAIR10)
AT3G55740	9.16	22.99	12.86	26.2	>(2.78151145506049e-12)	PROLINE TRANSPORTER 2 (PROT2);PROLINE TRANSPORTER 2 (ATPROT2)	Encodes a proline transporter with affinity for gly betaine, proline, and GABA. Protein is expressed most highly in the roots.
AT3G55820	0.77	1.64	0.94	1.19	>(0.041357736575356)		Fasciclin-like arabinogalactan family protein;(source:Araport11)
AT3G55840	0.21	2.11	0.32	1.41	>(4.60094591478299e-11)		Hs1pro-1 protein;(source:Araport11)
AT3G55880	3.99	7.4	7.39	6.88	>(0.00791901030759641)	SULPHATE UTILIZATION EFFICIENCY 4 (SUE4)	PIN1-interacting membrane protein; regulates acropetal auxin transport in response to sulfur deficiency. A gain-of-function mutant of SUE4 exhibited improved low sulphur tolerance.
AT3G55980	8.31	13.82	8.27	12.39	>(0.00111514741904952)	TANDEM ZINC FINGER 11 (TZF11); (ATC3H47)	CCCH-type zinc finger protein involved in salt stress and immune responses.
AT3G56020	93.25	61.88	62.04	69.4	<(0.0168586272572946)	RIBOSOMAL PROTEIN EL41V (EL41V)	Ribosomal protein L41 family;(source:Araport11)
AT3G56200	9.66	18.33	9.7	14.38	>(0.000337664319999274)	(ATAVT6C)	Encodes a putative amino acid transporter. The mRNA is cell-to-cell mobile.
AT3G56260	3.53	1.74	4.28	2	<(0.00210225741788033)		hypothetical protein;(source:Araport11)
AT3G56290	108.31	50.07	72.96	50.39	<(7.70342871633327e-08)		potassium transporter;(source:Araport11)
AT3G56580	9.26	15.15	14.69	17.05	>(0.0473732022313054)	RING ZINC FINGER 1 (RZF1); (ATRZF1);BCA2A ZINC FINGER ATL 2 (BTL02)	Encodes a functional E3 ubiquitin ligase involved in the dehydration stress response and regulation of proline biosynthesis.
AT3G56640	3.2	5.42	5.22	5.62	>(0.0222848317609538)	EXOCYST COMPLEX COMPONENT SEC15A (SEC15A)	Encodes a member of the exocyst complex gene family. The exocyst is a protein complex involved in tethering vesicles to the plasma membrane during regulated or polarized secretion.
AT3G56690	3.16	4.84	3.91	4.87	>(0.0379491877826866)	CAM INTERACTING PROTEIN 111 (CIP111)	encodes a protein similar to ATPases and binds to calmodulin in vitro. This is a single-copy gene and is expressed in all tissues examined.
AT3G56880	14.71	25.76	18.35	25.9	>(0.000195124656958676)		VQ motif-containing protein;(source:Araport11)
AT3G56970	11.93	21.03	22.48	17.26	>(0.0206889170897625)	(BHLH038);OBP3-RESPONSIVE GENE 3 (ORG2);BASIC HELIX-LOOP-HELIX 38 (BHLH38)	Encodes a member of the basic helix-loop-helix transcription factor family protein. bHLH IVc transcription factor repressed by bHLH11.
AT3G57020	60.57	30.04	56.36	37.83	<(1.13002698803508e-08)		Calcium-dependent phosphotriesterase superfamily protein;(source:Araport11)
AT3G57120	3.77	5.82	4.17	5.54	>(0.0294867022745754)		Protein kinase superfamily protein;(source:Araport11)
AT3G57130	0.6	1.42	0.69	1.51	>(0.0315136667836034)	BLADE ON PETIOLE 1 (BOP1);BRZ-SENSITIVE-SHORT HYPOCOTYL1 (BSS1)	Encodes BOP1. Contains Pfam domain, PF00023: Ankyrin repeat and Pfam domain, PF00651: BTB/POZ domain. Lines carrying recessive mutations exhibit a number of visible defects, most pronounced being ectopic outgrowths of in leaf petioles of rosette leaves. Along with BOP2, BOP1 is required for nectary development and formation of normal abscission zones.Forms homodimers and heterodimers with BOP2. N…
AT3G57360	3.81	2.2	2.32	2.7	<(0.0196998436753988)		tRNA-splicing endonuclease subunit;(source:Araport11)
AT3G57380	1.56	3.32	2.8	2.42	>(0.00183684896081782)		Glycosyltransferase family 61 protein;(source:Araport11)
AT3G57410	22.68	34.88	29.86	36.5	>(0.0498800111615763)	VILLIN 3 (VLN3); (ATVLN3)	Encodes a protein with high homology to animal villin. VLN3 is a Ca2+regulated villin involved in actin filament bundling.
AT3G57470	9.81	15.42	13.43	14.31	>(0.00545172586059071)		Insulinase (Peptidase family M16) family protein;(source:Araport11)
AT3G57780	4.7	7.88	6.58	6.58	>(0.00458481003956262)		nucleolar-like protein;(source:Araport11)
AT3G57800	16.24	46.53	20.44	35.08	>(1.07111197168001e-13)	(BHLH60)	Together with bHLH48 associates with phytochrome interacting factor 7 to regulate hypocotyl elongation.
AT3G57965	3.04	2.01	2.1	1.75	<(0.0363938493582922)		Natural antisense transcript overlaps with AT3G57970;(source:Araport11)
AT3G58120	23.22	76.52	27.12	58.97	>(5.70374694179859e-16)	(ATBZIP61); (BZIP61)	Encodes a member of the BZIP family of transcription factors. Forms heterodimers with the related protein AtbZIP34. Binds to G-boxes in vitro and is localized to the nucleus in onion epidermal cells.
AT3G58530	5.01	8.12	7.5	6.91	>(0.0244824539644491)		RNI-like superfamily protein;(source:Araport11)
AT3G58580	9.73	15.09	13.77	14.45	>(0.0243117624997575)	(ATCCR4B)	Encodes a protein that is involved in mRNA processing and localized to cytoplasmic p-bodies. Double mutants with CCR4a show decreased sensitivity to high concentrations of sucrose. Involved in starch and sucrose metabolism.
AT3G58620	8.03	13.23	8.73	14.12	>(0.00232633182787023)	TETRATRICOPETIDE-REPEAT THIOREDOXIN-LIKE 4 (TTL4)	Encodes one of the 36 carboxylate clamp (CC)-tetratricopeptide repeat (TPR) proteins (Prasad 2010, Pubmed ID: 20856808) with potential to interact with Hsp90/Hsp70 as co-chaperones. The TTL family is required for osmotic stress tolerance and male sporogenesis.
AT3G58630	7	12.27	8.3	12.57	>(0.000386629692398765)		sequence-specific DNA binding transcription factor;(source:Araport11)
AT3G58640	15.11	40.07	16.32	32.76	>(9.92091685937002e-14)	(RAF15)	Together with SnRK2.6/OST1 mediates abscisic acid (ABA)-induced stomatal closure. RAF15 directly phosphorylates SnRK2.6/OST1 at the conserved Ser175 residue in its activation loop.
AT3G58720	3.96	7.5	7.54	6.11	>(0.00315466950107187)		RING/U-box superfamily protein;(source:Araport11)
AT3G58790	1.4	2.88	2.36	2.93	>(0.0135750798072786)	GALACTURONOSYLTRANSFERASE 15 (GAUT15)	Encodes a protein with putative galacturonosyltransferase activity.
AT3G58850	10.51	19.44	13.43	16.83	>(0.00055466349037139)	PHY RAPIDLY REGULATED 2 (PAR2); (HLH2)	Encodes PHYTOCHROME RAPIDLY REGULATED2 (PAR2), an atypical basic helix-loop-helix (bHLP) protein. Closely related to PAR1 (At2g42870). Up regulated after simulated shade perception. Acts in the nucleus to control plant development and as a negative regulator of shade avoidance response. Functions as transcriptional repressor of auxin-responsive genes SAUR15 (AT4G38850) and SAUR68 (AT1G29510).
AT3G59080	2.58	5.66	3.01	4.97	>(0.00106726428512035)		Eukaryotic aspartyl protease family protein;(source:Araport11)
AT3G59310	2.94	4.97	4.19	5.14	>(0.00917137923204154)		solute carrier family 35 protein (DUF914);(source:Araport11)
AT3G59350	12.32	18.6	16.56	21.71	>(0.00586651085333662)	MAZZA (MAZ); (CARK5)	Pti-like protein. Interacts with CLV1 and functions in CLE peptide signaling pathway in root development. Membrane localization is dependent on palmytolation.
AT3G59370	20.68	10.39	13.87	14.99	<(0.0042612105903126)		Vacuolar calcium-binding protein-like protein;(source:Araport11)
AT3G59840	34.36	19.5	23.69	25.98	<(0.000613802111866259)		allyl alcohol dehydrogenase-like protein;(source:Araport11)
AT3G59900	3.51	11.82	2.83	9.72	>(3.50983512730242e-07)	AUXIN-REGULATED GENE INVOLVED IN ORGAN SIZE (ARGOS)	Encodes ARGOS (Auxin-Regulated Gene Involved in Organ Size). Inducible by auxin. Involved in lateral organ size control. Transgenic plants expressing sense or antisense ARGOS cDNA display enlarged or reduced aerial organs, respectively. The alteration in organ size is attributable mainly to changes in cell number and the duration of organ growth.
AT3G59940	42.02	27.9	34.34	24.66	<(0.000821597479684888)	KISS ME DEADLY 4 (KMD4);KELCH REPEAT F-BOX 50 (KFB50); (ATKFB50)	Encodes a member of a family of F-box proteins, called the KISS ME DEADLY (KMD) family, that targets type-B ARR proteins for degradation and is involved in the negative regulation of the cytokinin response. Also named as KFB50, a member of a group of Kelch repeat F-box proteins that negatively regulate phenylpropanoid biosynthesis by targeting the phenypropanoid biosynthesis enzyme phenylalanine …
AT3G60160	0.6	1.22	1.13	1.21	>(0.00907037982137352)	ATP-BINDING CASSETTE C9 (ABCC9);MULTIDRUG RESISTANCE-ASSOCIATED PROTEIN 9 (ATMRP9);MULTIDRUG RESISTANCE-ASSOCIATED PROTEIN 9 (MRP9)	member of MRP subfamily
AT3G60220	4.17	6.49	5.3	6.31	>(0.0336100122733055)	TOXICOS EN LEVADURA 4 (ATL4);TOXICOS EN LEVADURA 4 (TL4)	Encodes a putative RING-H2 zinc finger protein ATL4 (ATL4).
AT3G60260	6.43	10.12	7.32	9.91	>(0.0103609965447263)	ENGULFMENT AND CELL MOTILITY (ELMO) DOMAIN A (ELMOD_A)	Acts upstream of aperture proteins, their expression levels influence the number of aperture domains that form on the surface of developing pollen grains.
AT3G60310	2.11	3.44	3.09	3.59	>(0.00829967143097699)	FANCONI ANEMIA COMPLEX PROTEIN C (FANCC)	Component of Fanconi anemia (FA) complex.
AT3G60318	0	1.11	0	0.49	>(0.0350108269836447)
AT3G60320	28.34	46.17	36.65	44.04	>(0.0209248909484165)	NITRATE REGULATORY GENE 2 (NRG2)	bZIP domain class transcription factor (DUF630 and DUF632);(source:Araport11)
AT3G60330	3.65	5.82	4.41	5.69	>(0.0337839131267613)	H()-ATPASE 7 (AHA7);H()-ATPASE 7 (HA7)	H[]-ATPase 7;(source:Araport11)
AT3G60390	9	19.45	10.19	20.8	>(1.72724276262444e-05)	HOMEOBOX-LEUCINE ZIPPER PROTEIN 3 (HAT3)	Encodes homeobox protein HAT3.
AT3G60480	13.73	9.1	10.53	11.11	<(0.0145958275787576)		StAR lipid transfer-like protein;(source:Araport11)
AT3G60520	7.01	4.48	6.36	5.61	<(0.0205908899579876)		zinc ion-binding protein;(source:Araport11)
AT3G60630	11.85	17.97	17.22	21.25	>(0.0480551242988795)	HAIRY MERISTEM 2 (HAM2);ARABIDOPSIS THALIANA HAIRY MERISTEM 2 (ATHAM2);LOST MERISTEMS 2 (LOM2)	Belongs to one of the LOM (LOST MERISTEMS) genes: AT2G45160 (LOM1), AT3G60630 (LOM2) and AT4G00150 (LOM3). LOM1 and LOM2 promote cell differentiation at the periphery of shoot meristems and help to maintain their polar organization.
AT3G60690	12.31	7.67	10.23	8.38	<(0.00153170753756359)	SMALL AUXIN UPREGULATED RNA 59 (SAUR59)	SAUR-like auxin-responsive protein family;(source:Araport11)
AT3G60860	9.88	15.49	13.05	16.29	>(0.0355726162600585)	BIG2 (BIG2)	Encodes one of the functionally redundant ARF guanine-nucleotide exchange factors (ARF-GEFs). Functions as regulators of post-Golgi trafficking. The mRNA is cell-to-cell mobile.
AT3G61220	56.61	23	31.79	16.69	<(4.1769532501257e-10)		CytADR/SDR1 is an aldehyde reductase that catalyzes the reduction of the aldehyde carbonyl groups on alpha,beta-unsaturated aldehydes with more than 5 carbons in vitro. It can also act on menthone and neomenthol in vitro, but these do not represent likely endogenous activities of this enzyme in planta. GFP-tagged CytADR appears to localize to the cytosol where it likely plays a role in detoxifyin…
AT3G61460	34.32	115.31	39.67	80.4	>(1.35234172229168e-12)	BRASSINOSTEROID-RESPONSIVE RING-H2 (BRH1)	Encodes a novel ring finger protein and forms an N-terminal hydrophobic domain and a C-terminal RING-H2 signature. Expression is down regulated by brassinolide.
AT3G61830	4.25	12.57	4.82	7.2	>(6.63104433697854e-09)	AUXIN RESPONSE FACTOR 18 (ARF18)	auxin response factor 18;(source:Araport11)
AT3G61850	3.94	6.92	5.34	6.27	>(0.00590713356525422)	DOF AFFECTING GERMINATION 1 (DAG1)	Zinc finger transcription factor of the Dof family involved in the control of seed germination.
AT3G61890	6.48	3.28	5.84	3.75	<(0.000426556171880703)	HOMEOBOX 12 (ATHB-12);ARABIDOPSIS THALIANA HOMEOBOX 12 (ATHB12);HOMEOBOX 12 (HB-12);HOMEOBOX 12 (HB12)	Encodes a homeodomain leucine zipper class I (HD-Zip I) protein. Loss of function mutant has abnormally shaped leaves and stems.
AT3G61920	1.62	0.71	3.37	2.69	<(0.00204593861730897)		PADRE protein.
AT3G61930	8.19	5.19	6.37	5.11	<(0.00348153167535222)		hypothetical protein;(source:Araport11)
AT3G62070	3.31	6.11	2.31	3.5	>(0.0428761889981585)		hypothetical protein;(source:Araport11)
AT3G62090	2.18	6.39	3.11	5.55	>(1.80595115203492e-05)	PHYTOCHROME INTERACTING FACTOR 3-LIKE 2 (PIL2);PHYTOCHROME-INTERACTING FACTOR 6 (PIF6)	encodes a novel Myc-related bHLH transcription factor, which physically associated with APRR1/TOC1 and is a member of PIF3 transcription factor family.
AT3G62100	2.54	6.56	1.52	4.27	>(0.0329959345550931)	INDOLE-3-ACETIC ACID INDUCIBLE 30 (IAA30)	Encodes a member of the Aux/IAA family of proteins implicated in auxin signaling. IAA30 lacks the conserved degron (domain II) found in many family members. IAA30 transcripts are induced by auxin treatment and accumulate preferentially in the quiescent center cells of the root meristem. Overexpression of IAA30 leads to defects in gravitropism, root development, root meristem maintenance, and coty…
AT3G62150	3.37	6.81	3.94	7.22	>(0.000452199896309611)	ATP-BINDING CASSETTE B21 (ABCB21);P-GLYCOPROTEIN 21 (PGP21)	Encodes a facultative transporter controlling auxin concentrations in plant cells.
AT3G62260	5.64	3.46	4.1	3.25	<(0.00185690449161287)	TYPE 2C PROTEIN PHOSPHATASE 49 (PP2C49)	Type 2C protein phosphatase (PP2C) which negatively regulates AtHKT1;1 activity and thus determines systemic Na allocation during salt stress.
AT3G62410	317.18	146.48	446.69	397.32	<(4.83881434411521e-08)	CP12 DOMAIN-CONTAINING PROTEIN 2 (CP12-2);CP12 DOMAIN-CONTAINING PROTEIN 1 (CP12)	CP12-2 encodes a small peptide found in the chloroplast stroma. It belongs to the CP12 gene family thought to be involved in the formation of a supramolecular complex with glyceraldehyde-3-phosphate dehydrogenase (GAPDH) and phosphoribulokinase (PRK) embedded in the Calvin cycle. CP12-2 is coordinately regulated by light with the photosynthetic GAPDH and PRK. The annotation of this gene is based …
AT3G62570	1.52	4.3	2.2	4.12	>(1.5645057175862e-07)		Tetratricopeptide repeat (TPR)-like superfamily protein;(source:Araport11)
AT3G62630	15.84	26.45	18.31	26.5	>(0.00171886018926829)		stress response NST1-like protein (DUF1645);(source:Araport11)
AT3G62660	20.46	37.65	22.84	32.5	>(8.15779004104319e-06)	GALACTURONOSYLTRANSFERASE-LIKE 7 (GATL7)	Encodes a protein with putative galacturonosyltransferase activity.
AT3G62690	3.93	6.6	6.24	7.57	>(0.00730435106025941)	ARABIDOPSIS TOXICOS EN LEVADURA 5 (ATL5)	Encodes a RING-H2 zinc finger protein related to ATL2. The ATL gene family is represented by fifteen sequences that contain, in addition to the RING, a transmembrane domain which is located in most of them towards the N-terminal end. Involved in seed longevity.
AT3G62700	12.27	19.46	17.31	20.18	>(0.0228835940082298)	MULTIDRUG RESISTANCE-ASSOCIATED PROTEIN 10 (ATMRP10);MULTIDRUG RESISTANCE-ASSOCIATED PROTEIN 10 (MRP10);ATP-BINDING CASSETTE C14 (ABCC14)	member of MRP subfamily
AT3G62720	7.98	12.14	7.89	12.7	>(0.0335461238326206)	(ATXT1);XYLOSYLTRANSFERASE 1 (XT1);XYG XYLOSYLTRANSFERASE 1 (XXT1); (ATXXT1)	Encodes a protein with xylosyltransferase activity, which is specific for UDP-xylose as donor substrate and for oligosaccharides with a degree of polymerization >4. Although the enzyme utilizes either cellopentaose or cellohexaose, its activity is four-fold higher with cellohexaose as an acceptor compared to cellopentaose. The enzyme is able to add several xylosyl residues to the acceptor forming…
AT3G62820	21.49	35.28	25.4	30.89	>(0.00410881194506379)	PECTIN METHYLESTERASE INHIBITOR18 (PMEI18)	Functions in stomatal dynamics and stomatal dimension. Interacts with PME31 in stomatal dynamics. Overexpression of PMEI18 reduced pectin demethylesterification and increased pectin degradation, causing more rapid stomatal dynamics.
AT3G62930	9.13	4.92	8.55	6.59	<(0.001184822175824)	(GRXS6); (ROXY17)	Encodes a member of the CC-type glutaredoxin (ROXY) family that has been shown to interact with the transcription factor TGA2 and suppress ORA59 promoter activity.
AT3G62960	1.09	0.34	1.08	0.92	<(0.0190342949206291)	(ROXY8)	Encodes a member of the CC-type glutaredoxin (ROXY) family that has been shown to interact with the transcription factor TGA2.
AT3G63160	784.92	444.3	1046.05	995.07	<(8.7297981722501e-06)	OUTER ENVELOPE PROTEIN 6 (OEP6);OUTER ENVELOPE PROTEIN 7.2 (OEP7.2)	Member of the Arabidopsis 7-kDa OEP family. Tail-anchored (TA) membrane protein which possesses a single C-terminal transmembrane domain targeting post-translationally to plastids.
AT3G63430	3.77	5.71	3.69	6.5	>(0.0189361125161155)	TON1 RECRUITING MOTIF 5 (TRM5)	zinc finger CCCH domain protein;(source:Araport11)
AT3G63440	2.01	7.26	1.98	7.03	>(1.00065426809397e-07)	CYTOKININ OXIDASE 6 (ATCKX6);CYTOKININ OXIDASE/DEHYDROGENASE 6 (CKX6); (ATCKX7)	This gene used to be called AtCKX7. It encodes a protein whose sequence is similar to cytokinin oxidase/dehydrogenase, which catalyzes the degradation of cytokinins.
AT3G63450	6.09	10.94	7.9	10.27	>(0.000999575111432438)		RNA-binding (RRM/RBD/RNP motifs) family protein;(source:Araport11)
AT3G63470	2.81	4.59	3.69	6.08	>(0.0168447558545938)	SERINE CARBOXYPEPTIDASE-LIKE 40 (scpl40)	serine carboxypeptidase-like 40;(source:Araport11)
AT4G00165	56.98	26.29	79.46	62.63	<(1.91387255035857e-09)		Bifunctional inhibitor/lipid-transfer protein/seed storage 2S albumin superfamily protein;(source:Araport11)
AT4G00440	8.08	12.81	12.03	13.8	>(0.0422402907582377)	TON1 RECRUITING MOTIF 15 (TRM15)	GPI-anchored adhesin-like protein, putative (DUF3741);(source:Araport11)
AT4G00660	15.27	23.24	20.81	22.52	>(0.0389514193578618)	RNAHELICASE-LIKE 8 (RH8); (ATRH8)	Immunoprecipitation with mRNA decapping complex members DCP1 and DCP2.
AT4G00730	21.31	32.07	25.02	32.48	>(0.0334538397174593)	ARABIDOPSIS THALIANA HOMEODOMAIN PROTEIN (AHDP);ANTHOCYANINLESS 2 (ANL2)	Encodes a homeodomain protein of the HD-GLABRA2 group. Involved in the accumulation of anthocyanin and in root development. Loss of function mutants have increased cell wall polysaccharide content.
AT4G00810	188.01	113.57	131.03	140.37	<(0.00261446162252758)	60S ACIDIC RIBOSOMAL PROTEIN P1-2 (RPP1B);RPP1 CO-ORTHOLOGOUS GENE 2 (RPP1.2);RIBOSOMAL PROTEIN P1Z (P1Z)	Co-orthologous gene of large ribosomal subunit protein RPP1.
AT4G00820	7.93	16.11	10.5	13.59	>(0.000339291834469061)	IQ-DOMAIN 17 (iqd17)	Member of IQ67 (CaM binding) domain containing family.
AT4G00850	2.4	4.17	3.21	3.3	>(0.0439388490358141)	GRF1-INTERACTING FACTOR 3 (GIF3)	Arabidopsis thaliana GRF1-interacting factor 3 (GIF3) mRNA. Identified as a subunit shared by BRM- and SYD-associated SWI/SNF complexes (PMID:36471048).
AT4G01010	0.56	1.19	0.81	1.08	>(0.0151982181780625)	CYCLIC NUCLEOTIDE-GATED CHANNEL 13 (ATCNGC13);CYCLIC NUCLEOTIDE-GATED CHANNEL 13 (CNGC13)	member of Cyclic nucleotide gated channel family
AT4G01020	2.1	3.47	2.8	2.75	>(0.0386924950729198)		Similar to DRIF1.
AT4G01080	4.01	1.86	3.99	2.74	<(2.8295956490029e-06)	TRICHOME BIREFRINGENCE-LIKE 26 (TBL26);MANNAN O-ACETYLTRANSFERASE 4 (MOAT4)	Encodes a member of the TBL (TRICHOME BIREFRINGENCE-LIKE) gene family containing a plant-specific DUF231 (domain of unknown function) domain. TBL gene family has 46 members, two of which (TBR/AT5G06700 and TBL3/AT5G01360) have been shown to be involved in the synthesis and deposition of secondary wall cellulose, presumably by influencing the esterification state of pectic polymers. Functions as a…
AT4G01220	6.56	10.19	7.68	8.75	>(0.00829129313146243)	MALE GAMETOPHYTE DEFECTIVE 4 (MGP4)	Encodes MGP4 (MALE GAMETOPHYTE DEFECTIVE 4), a rhamnogalacturonan II xylosyltransferase important for growth of pollen tubes and roots.
AT4G01250	2.09	9.71	3.12	6.57	>(1.39053882254759e-13)	(AtWRKY22); (WRKY22)	AtWRKY22 is a member of WRKY Transcription Factor; Group II-e. It is involved in regulation of dark induced leaf senescence.
AT4G01525	1.41	0.66	0.94	1.02	<(0.0305450068576242)	SADHU NON-CODING RETROTRANSPOSON 5-1 (SADHU5-1)	Member of Sadhu non-coding retrotransposon family
AT4G01810	13.32	20.4	15.88	18.62	>(0.0175567275780782)	(ATSEC23A)	Sec23 homolog , forms a distinct clade with SEC23D.Mutants have defects in pollen exine patterning, tapetal development and pollen intine formation.
AT4G01870	11.65	21.74	10.98	22.22	>(6.78795974587812e-05)		tolB protein-like protein;(source:Araport11)
AT4G01915	7.39	4.48	8.96	6.59	<(0.00245251314681066)		hypothetical protein;(source:Araport11)
AT4G02290	11.92	18.25	17.06	18.42	>(0.0335682473701204)	GLYCOSYL HYDROLASE 9B13 (AtGH9B13);GLYCOSYL HYDROLASE 9B13 (GH9B13)	glycosyl hydrolase 9B13;(source:Araport11)
AT4G02330	3.43	7.63	6.2	11.57	>(0.000954644164732695)	(ATPMEPCRB);PECTIN METHYLESTERASE 41 (PME41); (AtPME41)	Encodes a pectin methylesterase that is sensitive to chilling stress and brassinosteroid regulation, response to Botrytis cinerea.
AT4G02340	11.23	18.06	14.96	17.27	>(0.0366549242108105)		alpha/beta-Hydrolases superfamily protein;(source:Araport11)
AT4G02420	6.48	3.64	6.1	4.13	<(7.12899804371848e-06)	L-TYPE LECTIN RECEPTOR KINASE IV.4 (LECRK-IV.4)	Concanavalin A-like lectin protein kinase family protein;(source:Araport11)
AT4G02460	1.93	3.65	3.38	3.46	>(0.00116094245547991)	POSTMEIOTIC SEGREGATION 1 (PMS1); (ATPMS1)	Encodes a protein similar to PMS1 in yeast, a member of the family of eukaryotic MutL homologs. The protein appears to play a role in DNA mismatch repair and in the suppression of somatic homeologous recombination.
AT4G02540	8.74	18.81	12.75	17.59	>(0.000172007640726469)		Cysteine/Histidine-rich C1 domain family protein;(source:Araport11)
AT4G02630	12.12	7.7	9.86	7.13	<(0.000325839012257519)		Protein kinase superfamily protein;(source:Araport11)
AT4G02900	2.12	4	3.39	3.59	>(0.0324949231394087)	REDUCED HYPEROSMOLALITY-INDUCED CA2 INCREASE 1.7 (OSCA1.7)	ERD (early-responsive to dehydration stress) family protein;(source:Araport11)
AT4G02970	12.13	6.64	6.91	8.43	<(0.00112890074748313)	7SL RNA1 (AT7SL-1)	Signal recognition particle. Type 4 of RNA polymerase III dependent genes.
AT4G03010	4.22	7.64	5.16	7.22	>(0.0181399222547798)		RNI-like superfamily protein;(source:Araport11)
AT4G03190	16.56	36.72	23.75	40.37	>(6.72720242411665e-07)	GRR1-LIKE PROTEIN 1 (GRH1); (ATGRH1);A. THALIANA GERMIN-LIKE PROTEIN 1 (ATGER1);AUXIN SIGNALING F BOX PROTEIN 1 (AFB1)	Encodes a cytoplasmic localized atypical F box protein belonging to the TIR1 subfamily. This protein forms SCF complexes with ASK1 and CUL1 and interacts with Aux/IAA proteins in an auxin-dependent manner. CUL1 binding is not required for AFB1-triggered rapid root growth inhibition.Localization to cytoplasm is dependent upon F-box domain. It also has sequence similarity to the yeast protein GRR1,…
AT4G03230	2.58	5.09	3.89	3.95	>(0.00128772825841404)		G-type lectin S-receptor-like Serine/Threonine-kinase;(source:Araport11)
AT4G03390	10.96	17.96	14.16	15.91	>(0.00987655069818238)	STRUBBELIG-RECEPTOR FAMILY 3 (SRF3)	Membrane localized putative receptor kinase involved in iron homeostasis and regulation of callose deposition.
AT4G03400	6.33	10.35	6.28	7.77	>(0.00296726157513739)	DWARF IN LIGHT 2 (DFL2); (GH3-10)	Encodes a GH3-related gene involved in red light-specific hypocotyl elongation. Analysis of sense and antisense transgenic plants suggests that DFL2 is located downstream of red light signal transduction and determines the degree of hypocotyl elongation.
AT4G03440	1.15	1.88	1.79	1.73	>(0.0499207473370191)		Ankyrin repeat family protein;(source:Araport11)
AT4G03443	1.07	3.51	4.29	2.17	>(0.00804461009205616)		hypothetical protein;(source:Araport11)
AT4G03600	2.04	0.96	1.12	1.29	<(0.0332631785456351)		pyrroline-5-carboxylate reductase;(source:Araport11)
AT4G04925	16.41	7.88	7.73	9.78	<(6.48464712685908e-05)		transmembrane protein;(source:Araport11)
AT4G05070	56.85	30.49	49.88	30.17	<(0.0002874504910629)	WOUND-INDUCED POLYPEPTIDE 2 (WIP2)	Member of the wound-induced polypeptide (WIP) family. Positively regulates plant resistance against Pst DC3000 by enhancing PTI responses.
AT4G05200	4.45	6.84	5.53	5.88	>(0.0429935850171304)		Encodes a cysteine-rich receptor-like protein kinase.
AT4G06534	2.96	5.07	3.79	3.46	>(0.0223777954174061)		transmembrane protein;(source:Araport11)
AT4G08040	0.7	3.2	0.48	2	>(3.14384882052796e-05)	1-AMINOCYCLOPROPANE-1-CARBOXYLATE SYNTHASE 11 (ACS11)	encodes an aminotransferase that belongs to ACC synthase gene family structurally
AT4G08150	7.14	10.93	12.06	10.93	>(0.0129409584660102)	KNOTTED-LIKE FROM ARABIDOPSIS THALIANA (KNAT1);BREVIPEDICELLUS (BP);BREVIPEDICELLUS 1 (BP1)	A member of class I knotted1-like homeobox gene family (together with KNAT2). Similar to the knotted1 (kn1) homeobox gene of maize. Normally expressed in the peripheral and rib zone of shoot apical meristem but not in the leaf primordia. It is also expressed in the fourth floral whorl, in the region that would become style, particularly in the cell surrounding the transmitting tissue. No expressi…
AT4G08230	12.55	6.44	7.98	6.43	<(0.00204284979692598)		glycine-rich protein;(source:Araport11)
AT4G08400	2.74	4.44	4.45	4.81	>(0.0325236876531442)	EXTENSIN 7 (EXT7)	Proline-rich extensin-like family protein;(source:Araport11)
AT4G08870	31.14	16.05	14.89	12.07	<(1.73216773302376e-08)	ARGININE AMIDOHYDROLASE 2 (ARGAH2)	Encodes one of the two arginase in the genome. Gene expression is enhanced by methyl jasmonate treatment. It is involved in the defense response to B.cinerea.
AT4G08950	29.15	50.59	35.39	56.62	>(0.000626240760093095)	EXORDIUM (EXO)	Cell wall localized protein of unknown function. Expressed in areas with rapidly dividing cells. Overexpression induces elements of brassinosteroid signaling pathways.
AT4G09200	0.23	1.8	3.08	0.24	>(0.0235933757977506)		SPla/RYanodine receptor (SPRY) domain-containing protein;(source:Araport11)
AT4G09320	725.17	457.12	471.2	445.8	<(0.0043772783293462)	(NDPK1); (ATNDK1);NUCLEOSIDE DIPHOSPHATE KINASE 1 (NDK1)	nucleoside diphosphate kinase type 1 (NDPK1) gene, complete The mRNA is cell-to-cell mobile.
AT4G09350	51.75	24.53	45.54	33.53	<(9.40217619380133e-09)	CHLORORESPIRATORY REDUCTION J (CRRJ);NADH DEHYDROGENASE-LIKE COMPLEX T (NdhT);DNA J PROTEIN C75 (DJC75)	Chaperone DnaJ-domain superfamily protein;(source:Araport11)
AT4G09760	11.44	7.47	10.74	5.91	<(0.000308232166853806)	CHOLINE/ETHANOLAMINE KINASE 3 (CEK3)	encodes a choline synthase whose gene expression is induced by high salt and mannitol.
AT4G09890	31.74	55.93	30.45	49.31	>(0.005974322765647)		mediator of RNA polymerase II transcription subunit, putative (DUF3511);(source:Araport11)
AT4G09970	7.46	15.02	8.75	13.12	>(3.58936661143916e-05)		transmembrane protein;(source:Araport11)
AT4G10120	34.06	13.35	53.09	26.53	<(2.60658052106093e-09)	(ATSPS4F);SUCROSE PHOSPHATE SYNTHASE 4F (SPS4F);SUCROSE PHOSPHATE SYNTHASE C (SPSC); (ATSPSC)	Encodes a sucrose-phosphate synthase.
AT4G10150	3.87	12.85	3.76	6.3	>(2.98338389850242e-07)	ARABIDOPSIS TOXICOS EN LEVADURA 7 (ATL07)	RING/U-box superfamily protein;(source:Araport11)
AT4G10270	5.68	2.94	2.7	4.7	<(0.0146936566358564)	WOUND-INDUCED POLYPEPTIDE 4 (WIP4)	Member of the wound-induced polypeptide (WIP) family.
AT4G10330	8.94	5.87	6.43	5.91	<(0.0167751484517572)		glycine-rich protein;(source:Araport11)
AT4G10510	0.59	1.16	0.68	0.57	>(0.0427732100692043)		Subtilase family protein;(source:Araport11)
AT4G10930	4.09	6.15	5.64	6.02	>(0.0295844903413074)		RING/U-box protein;(source:Araport11)
AT4G11270	6.46	10.76	9.3	11	>(0.0419721712240429)		Transducin/WD40 repeat-like superfamily protein;(source:Araport11)
AT4G11280	5.35	14.71	4.48	13.92	>(4.83995568653732e-09)	1-AMINOCYCLOPROPANE-1-CARBOXYLIC ACID (ACC) SYNTHASE 6 (ACS6); (ATACS6)	encodes a a member of the 1-aminocyclopropane-1-carboxylate (ACC) synthase (S-adenosyl-L-methionine methylthioadenosine-lyase, EC 4.4.1.14) gene family The mRNA is cell-to-cell mobile.
AT4G11330	10.83	16.32	10.36	10.11	>(0.010601735400627)	MAP KINASE 5 (MPK5);MAP KINASE 5 (ATMPK5)	MAP kinase
AT4G11360	25.64	12.52	33.86	13.68	<(1.53278029861688e-07)	RING-H2 FINGER A1B (RHA1B)	Encodes a putative RING-H2 finger protein RHA1b. The mRNA is cell-to-cell mobile.
AT4G11530	1.87	3.56	2.89	3.16	>(0.00516445613841733)	CYSTEINE-RICH RLK (RECEPTOR-LIKE PROTEIN KINASE) 34 (CRK34)	Encodes a cysteine-rich receptor-like protein kinase. The mRNA is cell-to-cell mobile.
AT4G11670	2.79	5.07	4.24	5.38	>(0.020530085064343)		DNA topoisomerase 4 subunit B (DUF810);(source:Araport11)
AT4G11830	11.59	18.05	15.79	17.54	>(0.0304555644599368)	PHOSPHOLIPASE D GAMMA 2 (PLDGAMMA2)	Encodes one of three phospholipase D enzymes of the gamma class.
AT4G11840	3.33	6.25	4.57	5.54	>(0.000904074849481069)	PHOSPHOLIPASE D GAMMA 3 (PLDGAMMA3)	member of C2-PLD subfamily
AT4G11845	1.35	4.11	2.65	3.38	>(0.0055845631388512)		Interleukin-1 receptor-associated kinase 4 protein;(source:Araport11)
AT4G11970	3.55	5.44	5.28	4.88	>(0.0291571469505624)		YTH family protein;(source:Araport11)
AT4G12005	0.2	2	1.4	0.34	>(0.000616393105952071)		hypothetical protein;(source:Araport11)
AT4G12200	1.4	0.46	0.59	0.39	<(0.0456125364362854)		transposable_element_gene;(source:Araport11);similar to polyprotein [Oryza sativa] (GB:BAB03249.1);(source:TAIR10)
AT4G12320	24.41	8.39	47.06	22.42	<(3.7686564350356e-16)	CYTOCHROME P450, FAMILY 706, SUBFAMILY A, POLYPEPTIDE 6 (CYP706A6)	member of CYP706A
AT4G12410	0.21	1.07	0.62	0.69	>(0.0157001457995051)	SMALL AUXIN UPREGULATED RNA 35 (SAUR35)	SAUR-like auxin-responsive protein family;(source:Araport11)
AT4G12680	2.55	4.38	4.05	4.04	>(0.00454444659566391)		transmembrane protein;(source:Araport11)
AT4G12735	1.87	0	0	0.24	<(0.000126907436174194)		Encodes a peroxisomal protein.
AT4G13260	2.04	9.51	2.46	7.28	>(5.00898279907897e-20)	YUCCA2 (YUC2); (ATYUC2)	Encodes YUC2. Catalyzes conversion of IPA (indole-3-pyruvic acid) to IAA (indole-3-acetic acid) in auxin biosynthesis pathway.
AT4G13350	19.34	31.95	26.41	30.57	>(0.0452281770266607)	NSP (NUCLEAR SHUTTLE PROTEIN)-INTERACTING GTPASE (NIG)	Encodes a GTPase that interacts with nuclear shuttle proteins (NSPs) from a number of different plant viruses. The gene is widely expressed and NIG transcript levels do not rise in response to viral infection. This cytoplasmic protein does not directly interact with a viral movement protein (MP), but, it does promote the movement of NSP from the nucleus to the cytoplasm. Overexpression of NIG in …
AT4G13400	2.88	4.53	4.65	4.07	>(0.0317632822223529)		2-oxoglutarate (2OG) and Fe(II)-dependent oxygenase superfamily protein;(source:Araport11)
AT4G13410	2.79	1.58	2.84	1.73	<(0.0031004693306619)	(ATCSLA15);CELLULOSE SYNTHASE LIKE A15 (CSLA15)	encodes a gene similar to cellulose synthase
AT4G13493	40.54	63.8	38.25	47.16	>(0.0191007484922901)	MICRORNA850A (MIR850A)	Encodes a microRNA of unknown function. MicroRNAs are regulatory RNAs with a mature length of ~21-nucleotides that are processed from hairpin precursors by Dicer-like enzymes. MicroRNAs can negatively regulate gene expression by attenuating translation or by directing mRNA cleavage. Mature sequence: UAAGAUCCGGACUACAACAAAG
AT4G13495	129.71	209.08	130.29	142.16	>(0.00198298593165685)		other_RNA;(source:Araport11)
AT4G13520	94.8	58.19	54.1	58.42	<(0.0126870941086561)	SMALL ACIDIC PROTEIN 1 (SMAP1)	Encodes a small acid protein (SMAP1) that mediates responses Arabidopsis root to the synthetic auxin 2,4-Dichlorophenoxyacetic acid. The mRNA is cell-to-cell mobile.
AT4G13615	401.01	236.82	214.05	214.02	<(0.00291218344408915)		Uncharacterized protein family SERF;(source:Araport11)
AT4G13885	0.66	1.7	1.51	1.41	>(0.0382996376637904)		Polynucleotidyl transferase, ribonuclease H-like superfamily protein;(source:Araport11)
AT4G14010	34.85	21.42	30.29	27.05	<(0.000632774915435014)	RALF-LIKE 32 (RALFL32)	Member of a diversely expressed predicted peptide family showing sequence similarity to tobacco Rapid Alkalinization Factor (RALF), and is believed to play an essential role in the physiology of Arabidopsis. Consists of a single exon and is characterized by a conserved C-terminal motif and N-terminal signal peptide.
AT4G14130	13.42	20.8	15.26	23.5	>(0.0104672177147181)	XYLOGLUCAN ENDOTRANSGLYCOSYLASE 7 (XTR7);XYLOGLUCAN ENDOTRANSGLUCOSYLASE/HYDROLASE 15 (XTH15)	xyloglucan endotransglycosylase-related protein (XTR7)
AT4G14240	18.43	11.77	14.18	12.11	<(8.96949483227399e-06)	MAGNESIUM RELEASE 1 (MGR1/CST2)	Magnesium (Mg2) efflux transporter which plays an important role in maintaining cytosolic Mg2 concentrations through sequestering Mg2 into vacuoles, which is required for stomatal opening, especially under high Mg2 conditions.
AT4G14270	30.67	19.29	30.19	24.74	<(0.00132978108985706)		Protein containing PAM2 motif which mediates interaction with the PABC domain of polyadenyl binding proteins.
AT4G14290	3.81	5.73	5.4	4.94	>(0.0406263141775077)		alpha/beta-Hydrolases superfamily protein;(source:Araport11)
AT4G14400	2.85	0.94	4.53	2.54	<(5.76165862925105e-09)	ACCELERATED CELL DEATH 6 (ACD6); (DEG16)	encodes a novel protein with putative ankyrin and transmembrane regions. It is a member of one of the largest uncharacterized gene families in higher plants. The gene is involved in resistance to Pseudomonas syringae.
AT4G14550	10.07	17.01	8.63	12.7	>(0.00114340677872435)		IAA14 is a member of the Aux/IAA protein family. Involved in lateral root development. Gain of function mutation decreases auxin-inducible gene expression. Protein is localized to the nucleus. Expressed in stele and root tip epidermis. Functions as a negative regulator of ARF7/19.
AT4G14560	6.2	56.08	5.9	38.63	>(2.81626254997209e-43)	INDOLE-3-ACETIC ACID INDUCIBLE 1 (IAA1);AUXIN RESISTANT 5 (AXR5)	auxin (indole-3-acetic acid) induced gene (IAA1) encoding a short-lived nuclear-localized transcriptional regulator protein. The mRNA is cell-to-cell mobile.
AT4G14630	1.41	3.26	2.04	2.26	>(0.0300990610588281)	GERMIN-LIKE PROTEIN 9 (GLP9)	germin-like protein with N-terminal signal sequence that may target it to the vacuole, plasma membrane and/or outside the cell. The mRNA is cell-to-cell mobile.
AT4G14690	10.15	5.85	9.8	9.16	<(0.00101912157928945)	EARLY LIGHT-INDUCIBLE PROTEIN 2 (ELIP2)	Encodes an early light-induced protein. ELIPs are thought not to be directly involved in the synthesis and assembly of specific photosynthetic complexes, but rather affect the biogenesis of all chlorophyll-binding complexes. A study (PMID 17553115) has shown that the chlorophyll synthesis pathway was downregulated as a result of constitutive ELIP2 expression, leading to decreased chlorophyll avai…
AT4G14819	0.55	7.14	0.65	4.12	>(1.06360544682308e-10)		hypothetical protein (DUF1677);(source:Araport11)
AT4G14830	4.82	2.97	4.55	4.31	<(0.019262450584173)	HEAT SHOCK PROTEIN 20-LIKE PROTEIN 1 (HSP1)	17.6 kDa class II heat shock protein;(source:Araport11)
AT4G14870	93.73	59.66	76.09	66.92	<(0.0053048205868331)	(SECE1)	Encodes a component of the thylakoid-localized Sec system involved in the translocation of cytoplasmic proteins into plastid. The mRNA is cell-to-cell mobile.
AT4G14920	6.75	10.25	9.03	10.29	>(0.0298160771039271)		Acyl-CoA N-acyltransferase with RING/FYVE/PHD-type zinc finger protein;(source:Araport11)
AT4G14970	1.1	2.08	1.74	1.8	>(0.0132607634168007)	FANCONI ANEMIA D2 (ATFANCD2);FANCONI ANEMIA D2 (FACND2)	Encodes a protein that is required for meiotic homologous recombination and acts in parallel to both MUTS HOMOLOG 4 (AtMSH4), known for its role in promoting interfering cross-overs (COs) and MMS AND UV SENSITIVE 81 (AtMUS81), known for its role in the formation of non-interfering COs.
AT4G15230	1.68	3.03	4.58	4.7	>(0.0350271888790744)	(ATPDR2);PLEIOTROPIC DRUG RESISTANCE 2 (PDR2);ATP-BINDING CASSETTE G30 (ABCG30)	pleiotropic drug resistance 2;(source:Araport11)
AT4G15233	0.72	1.85	0.99	2.33	>(0.00377311356826253)	ATP-BINDING CASSETTE G42 (ABCG42)	ABC-2 and Plant PDR ABC-type transporter family protein;(source:Araport11)
AT4G15248	6.97	0.56	1.67	0.25	<(1.70554250670604e-07)	B-BOX DOMAIN PROTEIN 30 (BBX30);MICROPROTEIN 1B (MIP1B);MICROPROTEIN 1A (MIP1A)	Encodes a microprotein that delays floral transition by forming a complex with CONSTANS (CO) and the co-repressor protein TOPLESS.
AT4G15417	1.49	2.83	1.48	1.67	>(0.0429738794370474)		RNAse II-like 1;(source:Araport11)
AT4G15440	2.98	1.48	4.2	3.01	<(5.15177939516142e-06)	HYDROPEROXIDE LYASE 1 (HPL1); (CYP74B2)	Encodes a hydroperoxide lyase. Also a member of the CYP74B cytochrome p450 family. In the ecotype Columbia (Col) the gene contains a 10-nucleotide deletion in its first exon that causes it to code for a truncated protein that results in a non-functional hydroperoxide lyase.
AT4G15480	1.81	0.71	3.49	1.42	<(4.60480927183867e-05)	(UGT84A1)	Encodes a protein that might have sinapic acid:UDP-glucose glucosyltransferase activity.
AT4G15620	34.77	19.68	29.39	20.75	<(7.49541781539527e-05)	CASP-LIKE PROTEIN 1E2 (CASPL1E2)	Uncharacterized protein family (UPF0497);(source:Araport11)
AT4G15630	70.89	28.57	52.15	29.68	<(1.80574539762961e-08)	CASP-LIKE PROTEIN 1E1 (CASPL1E1)	Uncharacterized protein family (UPF0497);(source:Araport11)
AT4G15660	3.85	1.19	2.9	2.3	<(8.83062752799066e-05)	(GRXS8); (ROXY15)	Encodes a member of the CC-type glutaredoxin (ROXY) family. Represses transcriptional and developmental responses to nitrate. Operates downstream of cytokinins in a signal transduction pathway that negatively regulates plant primary root growth in response to nitrate.Interacts with the TGA1 and TGA4 transcription factors, which are central regulators of early transcriptional responses to nitrate …
AT4G15670	3.8	1.79	2.99	2.09	<(0.00122159520809715)	(ROXY14);MONOTHIOL GLUTAREDOXIN-S7 (GRXS7)	Encodes a member of the CC-type glutaredoxin (ROXY) family.
AT4G15680	6.49	2.09	5.66	2.5	<(6.69158802135402e-06)	(GRXS4); (ROXY13)	Encodes a member of the CC-type glutaredoxin (ROXY) family. Operates downstream of cytokinins in a signal transduction pathway that negatively regulates plant primary root growth in response to nitrate.
AT4G15690	11.07	4.15	9.56	5.18	<(1.85645841113391e-08)	(GRXS5); (ROXY12)	Encodes a member of the CC-type glutaredoxin (ROXY) family that has been shown to interact with the transcription factor TGA2 and suppress ORA59 promoter activity. Operates downstream of cytokinins in a signal transduction pathway that negatively regulates plant primary root growth in response to nitrate.
AT4G15700	12.22	5.99	9.32	6.53	<(0.000342144626535506)	GLUTAREDOXIN 3 (GRXS3); (ROXY11)	Encodes a member of the CC-type glutaredoxin (ROXY) family. Operates downstream of cytokinins in a signal transduction pathway that negatively regulates plant primary root growth in response to nitrate.
AT4G15790	29.53	18.85	20.44	16.29	<(0.0027630822988703)		uveal autoantigen with coiled-coil/ankyrin;(source:Araport11)
AT4G15910	100.39	55.94	65.3	59.45	<(0.00011729116614655)	DROUGHT-INDUCED 21 (DI21);DROUGHT-INDUCED 21 (ATDI21)	encodes a gene whose transcript level in root and leaves increases to progressive drought stress. The transcript level is also affected by changes of endogenous or exogenous abscisic acid level. It appears to be a member of plant-specific gene family that includes late embryo-abundant and zinc- IAA-induced proteins in other plants. The mRNA is cell-to-cell mobile.
AT4G15960	3.1	5.16	5.89	6.14	>(0.0393100385049071)		alpha/beta-Hydrolases superfamily protein;(source:Araport11)
AT4G16280	2.88	4.39	3.91	4.38	>(0.0258991306671818)	FLOWERING CONTROL LOCUS A (FCA)	Involved in the promotion of the transition of the vegetative meristem to reproductive development. Four forms of the protein (alpha, beta, delta and gamma) are produced by alternative splicing. Involved in RNA-mediated chromatin silencing. At one point it was believed to act as an abscisic acid receptor but the paper describing that function was retracted.
AT4G16515	8.23	30.91	7.87	25.27	>(8.25178890835359e-13)		Encodes a root meristem growth factor (RGF). Belongs to a family of functionally redundant homologous peptides that are secreted, tyrosine-sulfated, and expressed mainly in the stem cell area and the innermost layer of central columella cells. RGFs are required for maintenance of the root stem cell niche and transit amplifying cell proliferation. Members of this family include: At5g60810 (RGF1), …
AT4G16690	6.68	4.01	16.03	7.92	<(8.99767394467411e-05)	ARABIDOPSIS THALIANA METHYL ESTERASE 16 (ATMES16);METHYL ESTERASE 16 (MES16)	Encodes a protein shown to have carboxylesterase activity, methyl IAA esterase activity, and methyl jasmonate esterase activity in vitro. This protein does not act on MeSA, MeGA4, or MEGA9 in vitro. Although MES16 is similar to MES17, a MeIAA hydrolase, two mes16 mutant lines (SALK_151578) and (SALK_139756) do not show altered sensitivity to MeIAA in root growth assays. MES16 transcripts appear t…
AT4G16745	0.85	1.49	1.49	1.21	>(0.0445415195923493)		Exostosin family protein;(source:Araport11)
AT4G16770	6.51	21.28	8.29	16.59	>(1.56139900592097e-13)		2-oxoglutarate (2OG) and Fe(II)-dependent oxygenase superfamily protein;(source:Araport11)
AT4G16780	4.9	113.75	6.15	62.14	>(1.51754599529079e-46)	HOMEOBOX PROTEIN 2 (ATHB-2); (HAT4);ARABIDOPSIS THALIANA HOMEOBOX PROTEIN 2 (ATHB2);HOMEOBOX PROTEIN 2 (HB-2)	Encodes a homeodomain-leucine zipper protein that is rapidly and strongly induced by changes in the ratio of red to far-red light. It is also involved in cell expansion and cell proliferation and in the response to auxin. The mRNA is cell-to-cell mobile.
AT4G16790	4.7	7.78	6.14	7.79	>(0.00898958173166536)		hydroxyproline-rich glycoprotein family protein;(source:Araport11)
AT4G16880	7.57	3	6.42	1.89	<(1.76291662520239e-06)	MONLP1-TRIGGERED CELL DEATH ON CHROMOSOME 4 (NTCD4)	LRR-only protein, secreted into the apoplast; promotes NLP-triggered cell death and disease susceptibility by facilitating oligomerization of NLP.
AT4G16960	1.27	2.21	2.08	1.68	>(0.0397899455477535)	SIDEKICK SNC1 3 (SIKIC3)	Redundant function together with SIKIC1 and 2 in SNC1-mediated autoimmunity. Protein levels controlled by MUSE1 and MUSE2.
AT4G16990	44.07	74.28	45.97	51.05	>(0.000299065469648356)	TIR-NBS16 (TN16)	disease resistance protein (TIR-NBS class);(source:Araport11)
AT4G17085	23.26	14.02	14.27	13.66	<(0.0289394178316145)	ZENGDA SMALL PEPTIDE 1 (ZSP1)	Plant-specific small peptide which interacts with ROCK1 to regulate organ size.
AT4G17090	117.95	49.09	189.2	116.8	<(1.10422261915288e-14)	BETA-AMYLASE 8 (BMY8); (ATBAM3);BETA-AMYLASE 3 (BAM3);CHLOROPLAST BETA-AMYLASE (CT-BMY)	Encodes a beta-amylase targeted to the chloroplast. Transgenic BMY8 RNAi lines fail to accumulate maltose during cold shock suggesting that maltose accumulation coincides with BMY8 expression. Apart from maltose, the sugar content of the RNAi lines were similar to wildtype (glucose and sucrose unaffected).BAM3 activity declines 2 and 4 days after start of cold stress despite an increase in transc…
AT4G17150	7.15	10.77	8.82	11.75	>(0.0149979246365357)		alpha/beta-Hydrolases superfamily protein;(source:Araport11)
AT4G17230	6.21	9.53	8.62	10.07	>(0.0416628990652429)	SCARECROW-LIKE 13 (SCL13)	Encodes a scarecrow-like protein (SCL13). Member of GRAS gene family. Regulated by heat shock.
AT4G17460	25.73	46.03	20.73	33.76	>(0.00115972426735218)	(HAT1);JAIBA (JAB)	Encodes a class II HD-ZIP protein that regulates meristematic activity in different tissues, and that it is necessary for the correct formation of the gynoecium.
AT4G17695	1.99	4.46	3.39	4.14	>(0.000279468740858598)	KANADI 3 (KAN3)	Homeodomain-like superfamily protein;(source:Araport11)
AT4G17905	1.24	2.68	1.64	2.33	>(0.0257066708166836)	ARABIDOPSIS T??XICOS EN LEVADURA 53 (ATL53)	Putative RING-H2 finger protein ATL4H.
AT4G18290	2.86	5.95	4.29	6.4	>(8.81777174856968e-05)		Encodes KAT2, a member of the Shaker family potassium ion (K) channel. Critical to stomatal opening induced by blue light. Critical to circadian rhythm of stomatal opening. Involved in plant development in response to high light intensity. Under high light intensity, the mutant plant produced less biomass compared to the wild type. The Shaker family K ion channels include five groups based on phy…
AT4G18400	13.11	5.89	6.7	7.89	<(0.0024606792658325)	(INB1)	hypothetical protein;(source:Araport11)
AT4G18425	3.16	5.94	6.49	4.67	>(0.00638788700967279)	DUF679 DOMAIN MEMBRANE PROTEIN 4 (DMP4)	transmembrane protein, putative (DUF679);(source:Araport11)
AT4G18670	16.68	37.52	20.9	38.71	>(0.00253162774071736)	LEUCINE-RICH REPEAT EXTENSIN 5 (LRX5)	Leucine rich extensin protein involved in cell wall biogenesis and organization. Interacts with several members of the RALF family of ligand peptides.
AT4G18760	15.33	23.03	21.07	22.23	>(0.0176231403056186)	RECEPTOR LIKE PROTEIN 51 (AtRLP51);RECEPTOR LIKE PROTEIN 51 (RLP51);SUPPRESSOR OF NPR1-1, CONSTITUTIVE 2 (SNC2)	receptor like protein 51;(source:Araport11)
AT4G19010	3.22	5.04	4.31	4.1	>(0.0237918281347445)		Encodes for a 4-coumarate-CoA ligase involved in the biosynthesis of the benzenoid ring of ubiquinone from phenylalanine.
AT4G19120	11.13	17.48	18.76	22.41	>(0.0275587812845284)	EARLY-RESPONSIVE TO DEHYDRATION 3 (ERD3)	S-adenosyl-L-methionine-dependent methyltransferases superfamily protein;(source:Araport11)
AT4G19180	4.58	7.13	6.68	7.07	>(0.03582890163577)	APYRASE 7 (APY7); (ATAPY7)	Encodes a putative apyrase involved in pollen exine pattern formation and anther dehiscence.
AT4G19230	4.86	7.57	7.09	10.28	>(0.0374596613782936)	CYTOCHROME P450, FAMILY 707, SUBFAMILY A, POLYPEPTIDE 1 (CYP707A1)	Encodes a protein with ABA 8'-hydroxylase activity, involved in ABA catabolism. Member of the CYP707A gene family. CYP707A1 appears to play an important role in determining the ABA levels in dry seeds. Gene involved in postgermination growth. Overexpression of CYP707A1 leads to a decrease in ABA levels and a reduction in after-ripening period to break dormancy.
AT4G19380	7.23	4.59	6.14	4.59	<(0.000353885773136449)		Long-chain fatty alcohol dehydrogenase family protein;(source:Araport11)
AT4G19420	6.12	9.97	8.07	8.4	>(0.00147342642070042)		Pectinacetylesterase family protein;(source:Araport11)
AT4G19490	10.74	18.01	16.78	18.95	>(0.0184618415239267)	ARABIDOPSIS THALIANA VPS54 HOMOLOG (ATVPS54); (VPS54);MODIFIED TRANSPORT TO THE VACUOLE 17 (MTV17)	Putative homolog of yeast Vps54. Thought to associate with POK and ATVPS53 in a plant GARP-like complex involved in the membrane trafficking system.
AT4G20060	1.27	2.07	2.07	1.86	>(0.0213897266521929)	EMBRYO DEFECTIVE 1895 (EMB1895);DEFECTIVE IN SNRNA PROCESSING 1 (DSP1)	ARM repeat superfamily protein;(source:Araport11)
AT4G20150	302.98	191.49	187.35	186.15	<(0.00524320993177106)		excitatory amino acid transporter;(source:Araport11)
AT4G20820	4	2.56	4.36	2.56	<(0.00122806294219221)	(ATBBE18)	FAD-binding Berberine family protein;(source:Araport11)
AT4G21110	53.13	33.4	39.81	36.75	<(0.00196335116997966)		G10 family protein;(source:Araport11)
AT4G21400	3.68	6.08	4.06	5.28	>(0.00450768402760732)	CYSTEINE-RICH RLK (RECEPTOR-LIKE PROTEIN KINASE) 28 (CRK28)	Encodes a cysteine-rich receptor-like protein kinase.
AT4G21445	32.67	17.65	41.96	26.19	<(2.99616825956269e-05)	CHLORORESPIRATORY REDUCTION 9 (CRR9)	CRR9 gene encodes a novel stromal protein without any known functional domains or motifs. It is highly conserved in cyanobacteria and land plants but not in green algae.
AT4G21620	55.78	34.77	44.7	39.2	<(0.00252042783297631)		glycine-rich protein;(source:Araport11)
AT4G21670	6.3	10.04	8.49	9.9	>(0.0436055179593735)	C-TERMINAL DOMAIN PHOSPHATASE-LIKE 1 (CPL1);FIERY 2 (FRY2);C-TERMINAL DOMAIN PHOSPHATASE-LIKE 1 (ATCPL1); (ATCPL2);SHINY 4 (SHI4);REGULATORS OF C-REPEAT BINDING FACTOR (CBF) GENE EXPRESSION 2 (RCF2)	encodes a a novel transcriptional repressor harboring two double-stranded RNA-binding domains and a region homologous to the catalytic domain of RNA polymerase II C-terminal domain phosphatases found in yeast and in animals that regulate gene transcription. Protein exhibits innate phosphatase activity in vitro. Mutants exhibit hyperresponsiveness to ABA, cold, and NaCl.
AT4G21700	1.7	2.96	2.72	4.21	>(0.00867646936322833)		DUF2921 family protein, putative (DUF2921);(source:Araport11)
AT4G21740	18.9	28.44	18.16	23.42	>(0.0375084146746485)		transmembrane protein;(source:Araport11)
AT4G21760	1.72	0.77	0.63	0.6	<(0.00505837727017741)		beta-glucosidase 47;(source:Araport11)
AT4G21865	1.74	3.31	3.08	2.71	>(0.0213981373635761)		hypothetical protein;(source:Araport11)
AT4G21920	1.54	0.23	0.58	0.31	<(0.0210824137655662)		hypothetical protein;(source:Araport11)
AT4G21940	1.06	1.85	1.37	1.15	>(0.0459933127721474)	CALCIUM-DEPENDENT PROTEIN KINASE 15 (CPK15)	member of Calcium Dependent Protein Kinase
AT4G21990	47.27	77.02	42.94	71.66	>(0.00232918383449806)	PAPS REDUCTASE HOMOLOG 26 (PRH26); (ATAPR3);APS REDUCTASE 3 (APR3); (PRH-26)	Encodes a protein disulfide isomerase-like (PDIL) protein, a member of a multigene family within the thioredoxin (TRX) superfamily. This protein also belongs to the adenosine 5'-phosphosulfate reductase-like (APRL) group.
AT4G22070	2.96	5.61	4.75	5.97	>(0.00225836363226759)	(AtWRKY31);WRKY DNA-BINDING PROTEIN 31 (WRKY31)	member of WRKY Transcription Factor; Group II-b
AT4G22110	1.39	0.8	1.26	1.06	<(0.0302772776724817)		GroES-like zinc-binding dehydrogenase family protein;(source:Araport11)
AT4G22190	26.44	43.63	23.87	34.78	>(0.000701877755087853)		serine/arginine repetitive matrix-like protein;(source:Araport11)
AT4G22540	12.91	21.89	18.88	21.87	>(0.00177260980368291)	OSBP(OXYSTEROL BINDING PROTEIN)-RELATED PROTEIN 2A (ORP2A)	Part of the protein complex consisting of AT4G22540/OSBP2A, the ER resident protein AT3G60600/VAP27-1 and AT2G45170/ATG8e that mediate the ER-autophagosome membrane contact site.
AT4G22730	5.31	10.65	6.54	10.07	>(6.08299352578642e-05)		Leucine-rich repeat protein kinase family protein;(source:Araport11)
AT4G22753	2.82	1.8	2.02	1.46	<(0.00481672438083603)
AT4G22770	1.61	3.44	3.13	3.25	>(0.00197801806136179)	AT-HOOK MOTIF NUCLEAR LOCALIZED PROTEIN 2 (AHL2)	AT hook motif DNA-binding family protein;(source:Araport11)
AT4G22780	3.33	6.16	4.04	5.6	>(0.000523319517834748)	ACT DOMAIN REPEAT 7 (ACR7)	Member of a family of ACT domain containing proteins . ACT domains are involved in amino acid binding .
AT4G23020	5.2	3.03	5.26	2.35	<(0.000799426258826673)	TON1 RECRUITING MOTIF 11 (TRM11)	hypothetical protein;(source:Araport11)
AT4G23060	4.13	9.54	5.31	8.98	>(0.000127432806877637)	IQ-DOMAIN 22 (IQD22)	Member of IQ67 (CaM binding) domain containing family.
AT4G23070	0.67	1.7	0.65	1.5	>(0.0168639551487025)	RHOMBOID-LIKE PROTEIN 7 (ATRBL7);RHOMBOID-LIKE PROTEIN 7 (RBL7)	RHOMBOID-like protein 7;(source:Araport11)
AT4G23180	5.13	9.38	6.79	7.77	>(0.00107876322870105)	CYSTEINE-RICH RLK (RECEPTOR-LIKE PROTEIN KINASE) 10 (CRK10); (RLK4)	Encodes a receptor-like protein kinase. Naming convention from Chen et al 2003 (PMID 14756307) The mRNA is cell-to-cell mobile.
AT4G23190	2.46	4.57	2.72	3.7	>(0.00671274224598518)	CYSTEINE-RICH RLK (RECEPTOR-LIKE PROTEIN KINASE) 11 (CRK11);RECEPTOR LIKE PROTEIN KINASE 3 (AT-RLK3)	Encodes putative receptor-like protein kinase that is induced by the soil-borne vascular bacteria, Ralstonia solanacearum. Naming convention from Chen et al 2003 (PMID 14756307)
AT4G23493	4.03	1.89	3.7	3.33	<(0.00661182307364176)		hypothetical protein;(source:Araport11)
AT4G23496	1.97	1.05	3.16	1.72	<(0.0225126170232615)	SPIRAL1-LIKE5 (SP1L5)	Belongs to a six-member gene family in Arabidopsis; all members share high sequence similarity in amino- and carboxy-terminal regions. Regulates cortical microtubule organization. Mutant plants exhibit altered patterns of root, leaf and petal growth as a result of defective anisotropic cell expansion.
AT4G23560	0.8	1.97	4.36	1.23	>(0.0257154995317089)	GLYCOSYL HYDROLASE 9B15 (GH9B15);GLYCOSYL HYDROLASE 9B15 (AtGH9B15)	glycosyl hydrolase 9B15;(source:Araport11)
AT4G23760	19.71	11.88	16.32	17.89	<(0.00315329670100497)		Cox19-like CHCH family protein;(source:Araport11)
AT4G23820	36.68	56.92	38.64	54.65	>(0.00286312344998237)	(PGF13)	Pectin lyase-like superfamily protein;(source:Araport11)
AT4G23840	2.73	4.75	3.91	4.25	>(0.0213029806941391)		Leucine-rich repeat (LRR) family protein;(source:Araport11)
AT4G23990	3.66	2.13	4.71	2.73	<(0.000848433242631007)	ARABIDOPSIS THALIANA CELLULOSE SYNTHASE-LIKE G3 (ATCSLG3);CELLULOSE SYNTHASE LIKE G3 (CSLG3)	encodes a protein similar to cellulose synthase
AT4G24275	13.83	51.04	12.75	37.33	>(1.25480931103142e-07)		Identified as a screen for stress-responsive genes.
AT4G24350	21.33	11.72	28.15	17.38	<(1.2982041440017e-08)		Phosphorylase superfamily protein;(source:Araport11)
AT4G24460	8.19	13.18	14.18	16.89	>(0.0300016476312118)	CRT (CHLOROQUINE-RESISTANCE TRANSPORTER)-LIKE TRANSPORTER 2 (CLT2)	Encodes one of the CRT-Like transporters (CLT1/AT5G19380, CLT2/AT4G24460, CLT3/AT5G12170). Required for glutathione homeostasis and stress responses. Mutants lacking these transporters are heavy metal-sensitive, glutathione(GSH)-deficient, and hypersensitive to Phytophthora infection.
AT4G24480	3.38	5.21	4.75	5.05	>(0.0169787641039957)	(M3K&#948;5); (RAF6)	Raf-like kinase required for stomatal vapor pressure difference response.
AT4G24570	2.5	7.18	2.76	7.75	>(1.57006664036815e-06)	DICARBOXYLATE CARRIER 2 (DIC2);PLANT UNCOUPLING MITOCHONDRIAL PROTEIN 4 (UCP4)	Encodes one of the mitochondrial dicarboxylate carriers (DIC): DIC1 (AT2G22500), DIC2 (AT4G24570), DIC3 (AT5G09470). The mRNA is cell-to-cell mobile.
AT4G24700	22.01	8	16.42	8.13	<(1.28828041709206e-06)		hypothetical protein;(source:Araport11)
AT4G24972	11.47	17.59	10.31	9.73	>(0.0232859384645196)	TAPETUM DETERMINANT 1 (TPD1)	Encodes a novel small protein which is similar to proteins of unknown function from other plant species. TPD1 is involved in cell specification during anther and pollen development. Identified in a screen for male steriles. Mutants lack tapetal cells and have an increased number of microsporocytes. Expressed in flower buds, leaves and young seedlings. In anthers, TPD1 is expressed throughout poll…
AT4G25225	7.4	4.25	3.9	4.47	<(0.0251844197020638)		transmembrane protein;(source:Araport11)
AT4G25260	22.29	56.96	25.47	49.98	>(1.37567014990441e-09)	PECTIN METHYLESTERASE INIHIBITOR 7 (PMEI7)	Pectin methylesterase inhibitor. Forms pH dependent complex with PME3.
AT4G25270	2.48	5.04	4.79	5.21	>(0.00462162251097772)	ORGANELLE TRANSCRIPT PROCESSING 70 (OTP70)	Encodes OTP70, a pentatricopeptide repeat protein of the E subgroup involved in splicing of the plastid transcript rpoC1.
AT4G25420	0.5	6.38	0.47	4.25	>(2.59713358812942e-06)	GA REQUIRING 5 (GA5);GIBBERELLIN 20 OXIDASE 1 (GA20OX1); (AT2301);ARABIDOPSIS THALIANA GIBBERELLIN 20-OXIDASE 1 (ATGA20OX1)	Encodes gibberellin 20-oxidase that is involved in the later steps of the gibberellin biosynthetic pathway. Regulated by a circadian clock. Weak expression response to far red light.
AT4G25780	13.29	4.93	10.98	6.5	<(3.5475034773866e-08)	(ATCAPE2)	CAP (Cysteine-rich secretory proteins, Antigen 5, and Pathogenesis-related 1 protein) superfamily protein;(source:Araport11)
AT4G25890	170.49	112.8	119.23	124.54	<(0.00794609119872393)	RIBOSOMAL PROTEIN P3Z (P3Z)	60S acidic ribosomal protein family;(source:Araport11)
AT4G25940	1.69	3.74	3.18	3.67	>(0.0160649968332026)	(PICALM2B)	ENTH/ANTH/VHS superfamily protein;(source:Araport11)
AT4G26150	7.24	4.81	11.88	3.15	<(0.00317144389395094)	CYTOKININ-RESPONSIVE GATA FACTOR 1 (CGA1);GATA TRANSCRIPTION FACTOR 22 (GATA22);GNC-LIKE (GNL)	Encodes a member of the GATA factor family of zinc finger transcription factors. Modulate chlorophyll biosynthesis and glutamate synthase (GLU1/Fd-GOGAT) expression.
AT4G26410	55.82	36.72	35.51	39.96	<(0.00511486754434369)	RGS1-HXK1 INTERACTING PROTEIN 1 (RHIP1)	Encodes a protein predicted to have a 3-stranded helical structure that interacts with both AtRGS1 and AtHXK1 in planta and is required for some glucose-regulated gene expression.
AT4G26520	18.9	12.33	20.13	14.87	<(4.12453105562901e-05)	FRUCTOSE-BISPHOSPHATE ALDOLASE 7 (FBA7); (ATFBA7)	Aldolase superfamily protein;(source:Araport11)
AT4G26580	1.02	2.03	2.01	1.48	>(0.0125118598479793)		RING/U-box superfamily protein;(source:Araport11)
AT4G26690	24.03	48.76	32.98	43.74	>(0.0118188181239222)	GLYCEROPHOSPHODIESTER PHOSPHODIESTERASE (GDPD) LIKE 3 (GDPDL3);GLYCEROPHOSPHODIESTERASE-LIKE 2 (GPDL2);MUTANT ROOT HAIR 5 (MRH5);SHAVEN 3 (SHV3)	Glycerophosphoryl diester phosphodiesterase-like protein involved in cell wall cellulose accumulation and pectin linking. Impacts root hair, trichome and epidermal cell development.
AT4G26850	199.9	125.67	227.14	170.17	<(4.95139978269984e-07)	GDP-L-GALACTOSE PHOSPHORYLASE (GGP);VITAMIN C DEFECTIVE 2 (VTC2)	Encodes a novel protein involved in ascorbate biosynthesis, which was shown to catalyze the transfer of GMP from GDP-galactose to a variety of hexose-1-phosphate acceptors. Recessive mutation has a reduced amount of vitamin C, lower level of non-photochemical quenching, and reduced rate of conversion of violaxanthin to zeaxanthin in high light.
AT4G26950	3.54	0.71	3.71	1.08	<(1.91241117298153e-06)		senescence regulator (Protein of unknown function, DUF584);(source:Araport11)
AT4G26990	1.89	3.33	2.9	3.71	>(0.00947692660386758)		polyadenylate-binding protein interacting protein;(source:Araport11)
AT4G27260	8.83	38.49	9.79	28.66	>(2.00504278767454e-20)	(WES1); (GH3.5)	encodes an IAA-amido synthase that conjugates Asp and other amino acids to auxin in vitro. Lines carrying insertions in this gene are hypersensitive to auxin. It is involved in camalexin biosynthesis via conjugating indole-3-carboxylic acid (ICA) and cysteine (Cys). The mRNA is cell-to-cell mobile.
AT4G27280	10.03	34.46	8.81	26.56	>(8.90544004116915e-14)	CA2+DEPENDENT MODULATOR OF ICR1 (CMI1)	EF-hand Ca2 -binding protein, which is a Ca2+dependent transducer of auxin-regulated gene expression and interacts with ICR1.
AT4G27300	4.25	7.32	4.25	6.08	>(0.0031742298367423)		S-locus lectin protein kinase family protein;(source:Araport11)
AT4G27360	3.61	0.71	1.99	0.52	<(7.40620576654545e-06)		Dynein light chain type 1 family protein;(source:Araport11)
AT4G27410	5.6	3.58	8.73	4.7	<(0.000851188221387365)	RESPONSIVE TO DESICCATION 26 (RD26); (ATRD26); (ANAC72)	Encodes a NAC transcription factor induced in response to desiccation. It is localized to the nucleus and acts as a transcriptional activator in ABA-mediated dehydration response.
AT4G27435	5.59	8.39	7.24	6.26	>(0.0480723520648816)		fiber (DUF1218);(source:Araport11)
AT4G27652	4.03	2.56	3.74	3.5	<(0.0454445064764796)		hypothetical protein;(source:Araport11)
AT4G27657	8.51	3.65	6.69	4.28	<(0.000503475876198559)		hypothetical protein;(source:Araport11)
AT4G27660	2.45	1.14	1.97	1.25	<(0.00555220000167739)		hypothetical protein;(source:Araport11)
AT4G27740	11.58	6.47	9.5	7.7	<(0.0206152410558502)		Yippee family putative zinc-binding protein;(source:Araport11)
AT4G27820	15.3	9.32	19.83	10.37	<(6.44216767447546e-05)	BETA GLUCOSIDASE 9 (BGLU9)	beta glucosidase 9;(source:Araport11)
AT4G27910	2.53	4.49	4.36	4.89	>(0.037770036750365)	ARABIDOPSIS TRITHORAX 4 (ATX4);SET DOMAIN PROTEIN 16 (SDG16)	Encodes a SET domain containing protein, putative H3K4 methyltransferase. Involved in bolting/flowering time together with ATX1 and ATX3.
AT4G28050	15.98	25.26	19.28	21.45	>(0.00566303510642866)	TETRASPANIN7 (TET7)	Member of TETRASPANIN family
AT4G28088	1.4	0.07	0.29	1.34	<(0.00565086103907586)		Low temperature and salt responsive protein family;(source:Araport11)
AT4G28240	40.7	101.78	39.82	57.37	>(7.43478982270354e-07)	WOUND-INDUCED POLYPEPTIDE 1 (WIP1)	Member of the wound-induced polypeptide (WIP) family. Positively regulates plant resistance against Pst DC3000 by enhancing PTI responses.
AT4G28290	15.4	5.75	9.52	5.42	<(1.6454159234693e-06)		hypothetical protein;(source:Araport11)
AT4G28440	85.69	55.18	61.05	59.16	<(0.00336443432072185)		Nucleic acid-binding, OB-fold-like protein;(source:Araport11)
AT4G28490	2.09	5.64	2.41	4.94	>(5.07711461290662e-08)	RECEPTOR-LIKE PROTEIN KINASE 5 (RLK5);HAESA (HAE)	Member of Receptor kinase-like protein family. Controls the separation step of floral organ abscission. The mRNA is cell-to-cell mobile.
AT4G28630	5.01	10.22	7.6	8.76	>(4.78711568785308e-05)	ABC TRANSPORTER OF THE MITOCHONDRION 1 (ATM1); (ATATM1);ATP-BINDING CASSETTE B23 (ABCB23)	Half-molecule ABC transporter ATM1. Arabidopsis thaliana has three ATM genes, namely ATM1, ATM2 and ATM3. Only ATM3 has an important function for plant growth.
AT4G28640	6.5	12.78	6.3	10.18	>(0.00308051673379034)	INDOLE-3-ACETIC ACID INDUCIBLE 11 (IAA11)	Auxin induced gene, IAA11 (IAA11). Check the Comments field on the locus page to view updated sequence annotation.
AT4G28660	335.57	223.63	302.15	280.25	<(0.000643852561273338)	PHOTOSYSTEM II REACTION CENTER PSB28 PROTEIN (PSB28)	Similar to PsbW subunit of photosystem II.
AT4G28720	1.19	22.58	1.6	13.26	>(4.75519157524677e-48)	YUCCA 8 (YUC8);CYTOKININ INDUCED ROOT CURLING 2 (CKRC2); (YUCCA8)	Auxin biosynthetic gene regulated by RVE1. Overexpression leads to suppression of bri1 phenotype.
AT4G28740	26.41	16.66	26.98	25.08	<(9.53639739490964e-06)		LOW PSII ACCUMULATION-like protein;(source:Araport11)
AT4G28900	0.55	1.09	0.68	0.78	>(0.00391870043567425)		transposable_element_gene;(source:Araport11);copia-like retrotransposon family, has a 7.7e-236 P-value blast match to GB:AAA57005 Hopscotch polyprotein (Ty1_Copia-element) (Zea mays);(source:TAIR10)
AT4G29000	3.82	5.73	4.73	5.83	>(0.0476270176156692)	(TCX5)	Tesmin/TSO1-like CXC domain-containing protein which is a transcriptional repressor of genes required for maintenance of DNA methylation, including MET1, CMT3, DDM1, KYP and VIMs. Functions redundantly with its paralogue TCX6 in repressing the expression of these genes.
AT4G29050	0.71	1.58	0.94	0.85	>(0.0140703176573885)		Concanavalin A-like lectin protein kinase family protein;(source:Araport11)
AT4G29110	3.5	1.97	3.04	2.48	<(0.00250511424792068)		cotton fiber protein;(source:Araport11)
AT4G29310	9.95	17.74	10.15	19.02	>(0.00102721921646432)		DUF1005 family protein (DUF1005);(source:Araport11)
AT4G29360	8.63	13.13	9.95	10.88	>(0.0151778851594574)		O-Glycosyl hydrolases family 17 protein;(source:Araport11)
AT4G29440	2.82	5.47	4.33	4.98	>(0.020376926473392)	IST1-LIKE 4 (ISTL4)	Regulator of Vps4 activity in the MVB pathway protein;(source:Araport11)
AT4G29790	4.04	7.74	5.93	6.83	>(0.0469124866207805)	SAGA COMPLEX SUBUNIT 2B (SCS2B)	SAGA complex subunit. Regulates gene expression by affecting histone H3 acetylation.
AT4G29905	208.97	79.12	166.29	75.43	<(2.57409152131371e-09)		hypothetical protein;(source:Araport11)
AT4G29990	0.62	1.24	0.86	0.81	>(0.0417095307186084)		Leucine-rich repeat transmembrane protein kinase protein;(source:Araport11)
AT4G30020	14.65	24.35	20.81	24.87	>(0.0218205467771153)		PA-domain containing subtilase family protein;(source:Araport11)
AT4G30097	4.87	17.2	9.5	13.57	>(0.0424099873006444)		This gene encodes a small protein and has either evidence of transcription or purifying selection.
AT4G30120	0.98	1.85	1.15	1.17	>(0.0323941493338055)	A. THALIANA HEAVY METAL ATPASE 3 (ATHMA3);HEAVY METAL ATPASE 3 (HMA3)	encodes a protein similar to Zn-ATPase, a P1B-type ATPases transport zinc
AT4G30180	2.22	4.45	1.91	1.77	>(0.0444841394698454)	(HLH4)	Overexpression inhibits cell elongation and anthocyanin biosynthesis. Interacts with CIB5 and PRE1. By interacting with CIB5, interferes with the activity of CIB5, and thus inhibiting the transcription of cell elongation-related genes regulated by CIB5, including EXPANSINS8 and 11 (EXP8 and EXP11) and indole-3-acetic acid 7 and 17 (IAA7 and IAA17).
AT4G30330	30.51	18.24	21.32	20.77	<(0.000959204796041441)	PORCUPINE LIKE (PCP-LIKE);SM PROTEIN E2 (SME2)	Differs from PCP only in two amino acids, expression is regulated in a manner opposite to that of PCP in that it was upregulated in response to increasing ambient temperature.
AT4G30440	41.01	64.47	52.74	70.72	>(0.012296261616617)	UDP-D-GLUCURONATE 4-EPIMERASE 1 (GAE1)	Encodes a UDP-D-glucuronate 4-epimerase involved in pectin biosynthesis in the cell wall and affects cell wall integrity and immunity to fungi and bacteria.
AT4G30460	30.28	18.28	30.42	28.4	<(0.00199821013208819)		glycine-rich protein;(source:Araport11)
AT4G30510	4.66	7.88	6.42	8.48	>(0.00660614382268651)	HOMOLOG OF YEAST AUTOPHAGY 18 (ATG18) B (G18B);HOMOLOG OF YEAST AUTOPHAGY 18 (ATG18) B (ATG18B);ARABIDOPSIS THALIANA HOMOLOG OF YEAST AUTOPHAGY 18 (ATG18) B (ATATG18B)	yeast autophagy 18 B-like protein;(source:Araport11)
AT4G30800	19.3	12.22	13.15	14.19	<(0.00138387683441661)	RIBOSOMAL PROTEIN US17Y (US17Y)	Nucleic acid-binding, OB-fold-like protein;(source:Araport11)
AT4G30845	2.54	1.21	2.32	1.06	<(0.0274650160293915)		DNA-directed RNA polymerase subunit beta;(source:Araport11)
AT4G31000	4.97	11.09	5.73	10.02	>(6.1848011141198e-07)	(CBP60F)	Calmodulin-binding protein;(source:Araport11)
AT4G31310	35.8	22.51	24.68	18.73	<(0.00167997119315619)	(AIG2LC)	AIG2-like (avirulence induced gene) family protein;(source:Araport11)
AT4G31330	1.5	2.67	2.89	3.01	>(0.047628837798273)		transmembrane protein, putative (Protein of unknown function, DUF599);(source:Araport11)
AT4G31355	0.69	4.89	1.6	1.73	>(0.00842533973191763)		This gene encodes a small protein and has either evidence of transcription or purifying selection.
AT4G31380	0.28	34.29	0.62	26.69	>(3.49111431794887e-58)	FPF1-LIKE PROTEIN 1 (FLP1)	encodes a small protein with unknown function and is similar to flower promoting factor 1. This gene is not expressed in apical meristem after floral induction but is expressed in roots, flowers, and in low abundance, leaves.
AT4G31390	22.73	40.46	32.24	38.36	>(0.00475048245267013)	ABC1-LIKE KINASE RELATED TO CHLOROPHYLL DEGRADATION AND OXIDATIVE STRESS 1 (ACDO1); (ATACDO1);ABC1-LIKE KINASE 1 (ABC1K1);PROTON GRADIENT REGULATION 6 (PGR6)	Protein kinase superfamily protein;(source:Araport11)
AT4G31650	4.83	7.59	8.14	8.25	>(0.0107203738332992)		Transcriptional factor B3 family protein;(source:Araport11)
AT4G31800	2.97	4.74	3.55	6.23	>(0.043875323170616)	WRKY DNA-BINDING PROTEIN 18 (WRKY18);ARABIDOPSIS THALIANA WRKY DNA-BINDING PROTEIN 18 (ATWRKY18)	Pathogen-induced transcription factor. Binds W-box sequences in vitro. Forms protein complexes with itself and with WRKY40 and WRKY60. Constitutive expression of WRKY18 enhanced resistance to P. syringae, but its coexpression with WRKY40 or WRKY60 made plants more susceptible to both P. syringae and B. cinerea. WRKY18, WRKY40, and WRKY60 have partially redundant roles in response to the hemibiotr…
AT4G31820	15.92	28.46	18.93	23.66	>(6.6671880814274e-05)	ENHANCER OF PINOID (ENP);NAKED PINS IN YUC MUTANTS 1 (NPY1); (ENP);MACCHI-BOU 4 (MAB4)	A member of the NPY family genes (NPY1/AT4G31820, NPY2/AT2G14820, NPY3/AT5G67440, NPY4/AT2G23050, NPY5/AT4G37590). Encodes a protein with similarity to NHP3. Contains BTB/POZ domain. Promoter region has canonical auxin response element binding site and Wus binding site. Co-localizes to the late endosome with PID. Regulates cotyledon development through control of PIN1 polarity in concert with PID…
AT4G31875	11.87	4.95	5.29	2.49	<(4.71284185050103e-05)		hypothetical protein;(source:Araport11)
AT4G31877	4.33	2.64	5.68	4.62	<(0.00743454715041681)	MICRORNA156C (MIR156C)	Encodes a microRNA that targets several SPL family members, including SPL3,4, and 5. By regulating the expression of SPL3 (and probably also SPL4 and SPL5), this microRNA regulates vegetative phase change. MicroRNAs are regulatory RNAs with a mature length of ~21-nucleotides that are processed from hairpin precursors by Dicer-like enzymes. MicroRNAs can negatively regulate gene expression by atte…
AT4G32272	6.16	10.46	6.54	8.54	>(0.00202103163896263)	UDP-GLCNAC TRANSPORTER 1 (UGNT1)	Golgi-localized nucleotide sugar (UDP-GlcNAc) transporter that delivers an essential substrate for the maturation of N-glycans and the GIPC class of sphingolipids.
AT4G32280	3.24	107.66	1.43	80.77	>(3.5990865342376e-66)	INDOLE-3-ACETIC ACID INDUCIBLE 29 (IAA29)	Indole-3-acetic acid inducible 29 protein involved in IAA signaling. Downstream target of PIF4.
AT4G32285	28.86	63.8	34.09	58.55	>(3.95409412791627e-08)	(PICALM4B);CLATHRIN ASSOCIATED PROTEIN 1 (CAP1)	Putative clathrin assembly protein, component of TPLATE complex that functions in clathrin-mediated endocytosis.
AT4G32290	13.1	25.25	13.43	22.45	>(2.20140549614881e-05)		Core-2/I-branching beta-1,6-N-acetylglucosaminyltransferase family protein;(source:Araport11)
AT4G32340	44.6	24.97	67.06	50.48	<(0.000198245346788125)		Tetratricopeptide repeat (TPR)-like superfamily protein;(source:Araport11)
AT4G32350	4.68	8.69	6.24	8.02	>(6.00133317299145e-05)	IST1-LIKE 7 (ISTL7)	Regulator of Vps4 activity in the MVB pathway protein;(source:Araport11)
AT4G32480	7.61	4.04	7.73	4.79	<(2.17220231690543e-05)		Phosphorus (P) stress-inducible DUF506 gene family member
AT4G32620	6.77	10.65	8.55	10.66	>(0.0414716069561116)	(EPCR1)	Polycomb related protein that is part of a protein complex involved in histone deacetylation and heterochromatin silencing.
AT4G32790	3.98	6.47	5.38	6.09	>(0.00877824426929665)		Exostosin family protein;(source:Araport11)
AT4G32810	0.56	1.25	0.82	0.91	>(0.0153655231958679)		Encodes a protein with similarity to carotenoid cleaving deoxygenases, the enzymes that cleave beta-carotene. Involved in the production of a graft transmissable signal to suppress axillary branching. Protein is localized to chloroplast stroma and expressed primarily in root tip. Mutants in the gene exhibit increased shoot branching, and light-dependent defects in hook opening and hypocotyl/root …
AT4G32870	11.68	6.01	5.93	6.97	<(0.00231254081549351)		Polyketide cyclase/dehydrase and lipid transport superfamily protein;(source:Araport11)
AT4G32880	7.13	14.99	9.87	15.16	>(0.0049475924372639)	HOMEOBOX GENE 8 (ATHB-8); (ATHB8);HOMEOBOX GENE 8 (HB-8)	member of homeodomain-leucine zipper family, acting as a differentiation-promoting transcription factor of the vascular meristems.
AT4G32990	1.12	0.38	0.39	0.78	<(0.0407730800999432)		Transducin/WD40 repeat-like superfamily protein;(source:Araport11)
AT4G33040	8.22	4.78	7.17	4.36	<(0.00183966642877134)	(ROXY21)	Encodes a member of the CC-type glutaredoxin (ROXY) family that has been shown to interact with the transcription factor TGA2.
AT4G33050	4.18	6.52	4.55	4.97	>(0.0277047238123129)		Encodes a calmodulin-binding protein involved in stomatal movement.
AT4G33560	17.25	11.48	9.47	7.05	<(0.0422224473840215)	WOUND-INDUCED POLYPEPTIDE 5 (WIP5)	Member of the wound-induced polypeptide (WIP) family.
AT4G33610	23.18	36.73	67.69	61.89	>(0.0198469184586995)		glycine-rich protein;(source:Araport11)
AT4G33660	26.5	14.77	31.67	19.62	<(6.96210019304842e-06)	CYSTEINE-RICH TRANSMEMBRANE MODULE 11 (ATHCYSTM11)	cysteine-rich TM module stress tolerance protein;(source:Araport11)
AT4G33666	125.17	65.49	83.31	67.27	<(7.9180004769323e-05)		hypothetical protein;(source:Araport11)
AT4G33690	8.55	4.99	5.7	5.91	<(0.00033615814184155)		G patch domain protein;(source:Araport11)
AT4G33960	27.45	16.85	21.7	20.99	<(0.00681728250061859)		hypothetical protein;(source:Araport11)
AT4G34135	15	22.87	21.45	27.59	>(0.00878368844145821)	UDP-GLUCOSYLTRANSFERASE 73B2 (UGT73B2)	The At4g34135 gene encodes a flavonol 7-O-glucosyltransferase (EC 2.4.1.237) that glucosylates also with a 20 fold lower activity flavonols (kaempferol and quercetin) at the 3-O-position.
AT4G34220	15.14	24.42	16.14	19.49	>(0.00672536887445492)	RECEPTOR DEAD KINASE1 (RDK1)	Encodes a receptor like kinase involved in ABA-mediated seedling development and drought tolerance.RDK1 is an atypical or pseudokinase and has no phosphorylation activity. Its expression is upregulated in response to ABA.interacts with ABI1 and other PP2C phosphatases.
AT4G34310	2.74	4.37	4.14	4.79	>(0.021728299537207)		alpha/beta-Hydrolases superfamily protein;(source:Araport11)
AT4G34390	5.17	8.86	7.15	8.96	>(0.00651456055756696)	EXTRA-LARGE GTP-BINDING PROTEIN 2 (XLG2)	An alternative form of heterotrimeric G-protein alpha subunit.
AT4G34420	1.21	2.28	1.63	1.54	>(0.0465203264169294)		P-loop containing nucleoside triphosphate hydrolases superfamily protein;(source:Araport11)
AT4G34630	31.25	20.44	24.49	17.74	<(0.00014408015641736)	RIBOSOMAL PROTEIN BS16CY (BS16CY)	prostatic spermine-binding-like protein;(source:Araport11)
AT4G34760	28.2	64.83	31.9	49.14	>(1.94898921829444e-08)	SMALL AUXIN UPREGULATED RNA 50 (SAUR50)	SAUR-like auxin-responsive protein family;(source:Araport11)
AT4G34770	1.98	12.48	1.23	8.82	>(6.64335960046409e-10)	SMALL AUXIN UPREGULATED RNA 1 (SAUR1)	SAUR-like auxin-responsive protein family;(source:Araport11)
AT4G34890	9.25	15.86	14.02	16.55	>(0.00861946330111829)	XANTHINE DEHYDROGENASE 1 (ATXDH1);XANTHINE DEHYDROGENASE 1 (XDH1)	Encodes a xanthine dehydrogenase, involved in purine catabolism. Ubiquitously expressed, but the transcript level is altered during aging, senescence, salt and cold stress, ABA treatment, and dark treatment. RNAi lines that suppress both XDH1 and XDH2 produce small plants with reduced fertility and accelerated leaf senescence. Role in drought tolerance.
AT4G35060	21.82	13.6	18.13	12.05	<(0.00515844654826046)	HEAVY METAL ASSOCIATED ISOPRENYLATED PLANT PROTEIN 25 (HIPP25);HEAVY METAL ASSOCIATED PROTEIN 39 (ATHMP39)	Heavy metal transport/detoxification superfamily protein;(source:Araport11)
AT4G35335	10.16	15.89	12.56	15.88	>(0.018840896689806)		Nucleotide-sugar transporter family protein;(source:Araport11)
AT4G35470	12.55	31.73	16.33	24.45	>(1.49058491652711e-08)	PLANT INTRACELLULAR RAS GROUP-RELATED LRR 4 (PIRL4)	Encodes PIRL4, a member of the Plant Intracellular Ras-group-related LRRs (Leucine rich repeat proteins). PIRLs are a distinct, plant-specific class of intracellular LRRs that likely mediate protein interactions, possibly in the context of signal transduction.
AT4G35580	8.21	12.64	12.23	11.77	>(0.0163798541630795)	NAC TRANSCRIPTION FACTOR-LIKE 9 (NTL9);CALMODULIN-BINDING NAC PROTEIN (CBNAC)	Encodes a calmodulin-binding NAC protein (CBNAC). Contains calmodulin-binding domain in the C-terminus of the protein. Functions as a calmodulin-regulated transcriptional repressor.
AT4G35640	0.79	2.27	1.06	1.46	>(0.000599287183003687)	SERINE ACETYLTRANSFERASE 3;2 (ATSERAT3;2);SERINE ACETYLTRANSFERASE 3;2 (SERAT3;2)	Encodes a cytosolic serine O-acetyltransferase involved in sulfur assimilation and cysteine biosynthesis. Expressed in the vascular system. Expression is induced in both roots and shoots under sulfur-starved conditions.
AT4G35720	1.46	2.87	1.57	2.65	>(0.0130620060647827)		DUF241 domain protein, putative (DUF241);(source:Araport11)
AT4G35730	6.53	9.84	8.12	8.79	>(0.0340696023547835)	IST1-LIKE 3 (ISTL3)	Regulator of Vps4 activity in the MVB pathway protein;(source:Araport11)
AT4G35770	4.21	18.09	4.31	14.62	>(3.50614037819818e-09)	SENESCENCE-ASSOCIATED GENE 1 (SAG1);SENESCENCE 1 (SEN1);SENESCENCE ASSOCIATED GENE 1 (SEN1);ARABIDOPSIS THALIANA SENESCENCE 1 (ATSEN1);DARK INDUCIBLE 1 (DIN1); (SAG1)	Senescence-associated gene that is strongly induced by phosphate starvation. Transcripts are differentially regulated at the level of mRNA stability at different times of day. mRNAs are targets of the mRNA degradation pathway mediated by the downstream (DST) instability determinant.
AT4G35840	6.49	9.9	7.2	8.02	>(0.0464260771858536)	ARABIDOPSIS TOXICOS EN LEVADURA 26 (ATL26)	RING/U-box superfamily protein;(source:Araport11)
AT4G35870	3.07	6.31	4.92	6.5	>(0.0128391830566205)	REDUCED HYPEROSMOLALITY-INDUCED CA2 INCREASE 4.1 (OSCA4.1); (GFS10); (MTV14)	early-responsive to dehydration stress protein (ERD4);(source:Araport11)
AT4G35880	6.75	10.43	8.18	11.11	>(0.0191462398342234)		Eukaryotic aspartyl protease family protein;(source:Araport11)
AT4G35930	4.82	8.83	8.45	8.5	>(0.00631022253959789)		F-box family protein which is required to repress excessive divisions in stomatal development.
AT4G35940	4.18	6.8	5.91	7.17	>(0.0108259619123284)		hypothetical protein;(source:Araport11)
AT4G35987	5	8.77	6.77	7.78	>(0.00151368773547474)	CALMODULIN N-METHYLTRANSFERASE (CAM KMT)	S-adenosyl-L-methionine-dependent methyltransferases superfamily protein;(source:Araport11)
AT4G36010	3.2	5.38	4.48	8.09	>(0.0130348345389577)		Pathogenesis-related thaumatin superfamily protein;(source:Araport11)
AT4G36090	4.62	7.04	5.65	6.37	>(0.028141601365667)	ATALKBH9C (ALKBH9C)	mRNA N6-methyladenosine dioxygenase that is active during seed germination and seedling growth and is responsive to stress conditions.
AT4G36110	0.34	4.24	0.37	2.74	>(1.18755705402503e-12)	SMALL AUXIN UPREGULATED RNA 9 (SAUR9)	SAUR-like auxin-responsive protein family;(source:Araport11)
AT4G36120	1.78	2.79	2.02	2.53	>(0.0363440509717423)		filament-like protein (DUF869);(source:Araport11)
AT4G36150	0.85	1.83	1.5	1.83	>(0.00104399282081026)	SUPPRESSOR OF AITF1-INDUCED AUTOIMMUNITY 1) (SAA1);SUPPRESSOR OF ADR1-L2 1 (SADR1)	TIR domain containing intracellular immune receptor; required for defense signaling initiated by some transmembrane pattern recognition receptors and contributes to the unbridled spread of cell death in lesion simulating disease 1. Together with RNLs, SADR1 regulates defense gene expression at infection site borders, likely in a non-cell autonomous manner.
AT4G36180	9.31	16.29	13.74	15.84	>(0.0340062651707474)	MUSTACHES-LIKE (MUL)	LRR-RLK which regulates lateral root development.
AT4G36220	70.1	41	52.25	35.67	<(6.15669806556937e-08)	CYTOCHROME P450 84A1 (CYP84A1); (F5H);FERULIC ACID 5-HYDROXYLASE 1 (FAH1)	encodes ferulate 5-hydroxylase (F5H). Involved in lignin biosynthesis.
AT4G36240	11.08	6.53	9.32	6.25	<(8.14136273938821e-05)	GATA TRANSCRIPTION FACTOR 7 (GATA7)	Encodes a member of the GATA factor family of zinc finger transcription factors.
AT4G36520	4.87	7.74	7.07	7.71	>(0.0481393447869644)	AUXILIN-LIKE4 (AUXILIN-LIKE4)	Chaperone DnaJ-domain superfamily protein;(source:Araport11)
AT4G36540	34.58	64.71	42.18	54.12	>(3.20383719646671e-05)	BR ENHANCED EXPRESSION 2 (BEE2)	Encodes the brassinosteroid signaling component BEE2 (BR-ENHANCED EXPRESSION 2). Positively modulates the shade avoidance syndrome in Arabidopsis seedlings.
AT4G36550	2.5	4.61	3.48	5.28	>(0.00203490815363262)	(PUB5)	Plant U-box type E3 ubiquitin ligase (PUB).
AT4G36620	1.21	2.67	2.48	1.81	>(0.0135287816340909)	GATA TRANSCRIPTION FACTOR 19 (GATA19);HANABA TARANU LIKE 2 (HANL2)	Encodes a member of the GATA factor family of zinc finger transcription factors.
AT4G36650	4.84	8.68	6.07	7	>(0.00312464021230315)	PLANT-SPECIFIC TFIIB-RELATED PROTEIN (ATPBRP);PLANT-SPECIFIC TFIIB-RELATED PROTEIN (PBRP)	Encodes a protein with similarity to the general transcription factor TFIIB. pBRP binds rDNA sequences in vitro. pBRP has been localized to the outer face of the plastid membrane with GFP fusion however, under conditions of proteosome inhibition it is found in the nucleus.
AT4G36780	16.97	37.26	23.22	30.24	>(7.49793623153027e-09)	BES1/BZR1 HOMOLOG 2 (BEH2)	BES1/BZR1 homolog 2;(source:Araport11)
AT4G36830	3.73	1.56	4.36	1.45	<(4.93583805018348e-05)	ELO HOMOLOG 4 (ELO4)	ELO family protein.
AT4G36870	5.65	10.81	6.4	10.21	>(0.000144638151166501)	BEL1-LIKE HOMEODOMAIN 2 (BLH2);SAWTOOTH 1 (SAW1)	Encodes a member of the BEL family of homeodomain proteins. Plants doubly mutant for saw1/saw2 (blh2/blh4) have serrated leaves. BP is expressed in the serrated leaves, therefore saw1/saw2 may act redundantly to repress BP in leaves. Regulates together with BLH4 demethylesterification of homogalacturonan in seed mucilage.
AT4G37095	27.2	15.82	18.35	20.45	<(0.0277599439228977)		This gene encodes a small protein and has either evidence of transcription or purifying selection.
AT4G37150	10.49	5.59	12.08	6.71	<(3.58697866794494e-05)	ARABIDOPSIS THALIANA METHYL ESTERASE 9 (ATMES9);METHYL ESTERASE 9 (MES9)	Encodes a protein shown to have carboxylesterase activity, methyl salicylate esterase activity, methyl jasmonate esterase activity, and methyl IAA esterase activity in vitro. MES9 appears to be involved in MeSA hydrolysis in planta. Expression of MES9 can restore systemic acquired resistance in SAR-deficient tobacco plants. This protein does not act on MeGA4, or MEGA9 in vitro.
AT4G37240	7.74	3.72	5.74	4.05	<(0.000400379326394367)		PADRE protein down-regulated after infection by S. sclerotiorun.
AT4G37310	11.83	7.55	15.77	8.84	<(4.98890609666249e-06)	CYTOCHROME P450, FAMILY 81, SUBFAMILY H, POLYPEPTIDE 1 (CYP81H1)	member of CYP81H
AT4G37390	8.42	13.96	6.28	12.07	>(0.00121849096717267)	(GH3.2); (BRU6); (GH3-2);AUXIN UPREGULATED 3 (AUR3);YADOKARI 1 (YDK1)	Encodes an IAA-amido synthase that conjugates Asp and other amino acids to auxin in vitro. Lines carrying insertions in this gene are hypersensitive to auxin. May function as a negative component in auxin signaling by regulating auxin activity.
AT4G37470	37.99	21.09	37.57	23.13	<(1.1863589673566e-07)	KARRIKIN INSENSITIVE 2 (KAI2)	HTL belonging to the alpha/beta fold hydrolase superfamily. Mutant and over-expression studies indicates its involvement in seedling de-etiolation process. Involved in the perception of karrikins. Interacts with MAX2 and together targets SMAX1 for polyubiquitination and degradation. Important for cotyledon expansion.
AT4G37483	6.6	3.61	5.43	3.97	<(0.0265565273956777)		This gene encodes a small protein and has either evidence of transcription or purifying selection.
AT4G37540	71.55	42.47	55.49	39.17	<(5.66886521259335e-05)	LOB DOMAIN-CONTAINING PROTEIN 39 (LBD39)	LOB domain-containing protein 39;(source:Araport11)
AT4G37590	24.52	41.04	25.46	36.91	>(0.000302339271457034)	NAKED PINS IN YUC MUTANTS 5 (NPY5);MAB4/ENP/NPY1-LIKE 1 (MEL1)	A member of the NPY gene family (NPY1/AT4G31820, NPY2/AT2G14820, NPY3/AT5G67440, NPY4/AT2G23050, NPY5/AT4G37590). Involved in auxin-mediated organogenesis.
AT4G37610	14.85	9.31	23.18	10.82	<(3.28883941744662e-05)	BTB AND TAZ DOMAIN PROTEIN 5 (bt5)	BTB and TAZ domain protein. Located in cytoplasm and expressed in fruit, flower and leaves.
AT4G37770	0.06	39.13	0.13	10.84	>(1.8456349688641e-113)	1-AMINO-CYCLOPROPANE-1-CARBOXYLATE SYNTHASE 8 (ACS8)	Encodes an auxin inducible ACC synthase.
AT4G38040	8.72	16.78	12.82	16.3	>(0.0224491005183112)		Exostosin family protein;(source:Araport11)
AT4G38060	13.77	8.62	20.27	9.07	<(3.1921826642223e-06)	CLAVATA COMPLEX INTERACTOR 2 (CCI2)	hypothetical protein;(source:Araport11)
AT4G38170	3.13	5.08	4.56	5.56	>(0.0191472706081779)	FAR1-RELATED SEQUENCE 9 (FRS9)	FAR1-related sequence 9;(source:Araport11)
AT4G38180	1.53	3.24	2.31	2.71	>(0.00616336777479534)	FAR1-RELATED SEQUENCE 5 (FRS5)	FAR1-related sequence 5;(source:Araport11)
AT4G38200	6.77	10.96	9.21	11.48	>(0.0193082218239439)	BIG1 (BIG1)	Encodes one of the functionally redundant ARF guanine-nucleotide exchange factors (ARF-GEFs). Functions as regulators of post-Golgi trafficking.
AT4G38270	6.67	10.02	8.65	10.5	>(0.0156657319902983)	GALACTURONOSYLTRANSFERASE 3 (GAUT3)	Encodes a protein with putative galacturonosyltransferase activity.
AT4G38400	5.03	17.51	5.64	12	>(1.48681080117654e-14)	EXPANSIN-LIKE A2 (ATEXLA2);EXPANSIN L2 (EXPL2); (ATEXPL2); (ATHEXP BETA 2.2);EXPANSIN-LIKE A2 (EXLA2)	member of EXPANSIN-LIKE. Naming convention from the Expansin Working Group (Kende et al, 2004. Plant Mol Bio)
AT4G38470	26.49	41.21	35.23	38.97	>(0.025279985663007)	SERINE/THREONINE/TYROSINE KINASE 46 (STY46)	Serine/threonine kinase that phosphorylate transit peptides of chloroplast and mitochondria targeted pre-proteins.
AT4G38680	174.92	101.4	98.44	118.75	<(0.000338118922075071)	COLD SHOCK PROTEIN 2 (CSP2);ARABIDOPSIS THALIANA COLD SHOCK PROTEIN 2 (ATCSP2);GLYCINE RICH PROTEIN 2 (GRP2);COLD SHOCK DOMAIN PROTEIN 2 (CSDP2)	Encodes a glycine-rich protein that binds nucleic acids and promotes DNA melting. Its transcript and protein levels are up-regulated in response to cold treatment with protein levels peaking earlier in shoots (~10-14 days) than in roots (~21 days). It is normally expressed in meristematic regions and developing tissues where cell division occurs. RNAi and antisense lines with lower levels of CSP2…
AT4G38700	4.54	2.6	3.2	2.12	<(0.00390186278298556)	DIRIGENT PROTEIN 15 (DIR15)	Member of the dirigent protein family. Dirigent proteins function in stereoselective radical?radical coupling in lignan biosynthesis and other phenylpropanoid components.
AT4G38840	80.32	50.3	70.96	58.34	<(8.48231090544615e-06)	SMALL AUXIN UPREGULATED RNA 14 (SAUR14)	SAUR-like auxin-responsive protein family;(source:Araport11)
AT4G38850	4.56	9.67	1.04	11.47	>(0.00699656686110137)	SMALL AUXIN UP RNA 1 FROM ARABIDOPSIS THALIANA ECOTYPE COLUMBIA (SAUR_AC1);ARABIDOPSIS THALIANA SMALL AUXIN UPREGULATED 15 (ATSAUR15);SMALL AUXIN UPREGULATED 15 (SAUR15);ARABIDOPSIS COLUMBIA SAUR GENE 1 (SAUR-AC1)	mRNA is rapidly induced by auxin and is very short-lived. Has been used as a reporter gene in studying auxin mutants.
AT4G38960	9.37	5.98	6	4.07	<(0.000302957806230966)	B-BOX DOMAIN PROTEIN 19 (BBX19)	BBX19 is a B-box containing transcriptional regulator involved in photomorphogenesis and flowering.
AT4G39050	19.27	31.26	23.14	28.96	>(0.00198119242044079)	KINESIN 7.4 (KIN7.4)	Kinesin motor family protein;(source:Araport11)
AT4G39140	7.5	13.76	11.11	12.23	>(0.00339880096617736)		RING/U-box superfamily protein;(source:Araport11)
AT4G39230	5.03	7.58	6	5.82	>(0.0377701176833468)	(ATPCBER1);PHENYLCOUMARAN BENZYLIC ETHER REDUCTASE 1 (PCBER1)	encodes a protein whose sequence is similar to phenylcoumaran benzylic ether reductase (PCBER), which catalyzes NADPH-dependent reduction of 8-5' linked lignans such as dehydrodiconiferyl alcohol to give isodihydrodehydrodiconiferyl alcohol.
AT4G39260	221.6	139.62	160.97	188.56	<(0.00319171686297371)	COLD, CIRCADIAN RHYTHM, AND RNA BINDING 1 (CCR1);GLYCINE-RICH PROTEIN 8 (ATGRP8);GLYCINE-RICH RNA-BINDING PROTEIN 8 (GR-RBP8); (GRP8);RNA-BINDING GLYCINE-RICH PROTEIN A6 (RBGA6)	Encodes a glycine-rich protein with RNA binding domain at the N-terminus. Protein is structurally similar to proteins induced by stress in other plants. Gene expression is induced by cold. Transcript undergoes circadian oscillations that is depressed by overexpression of AtGRP7. A substrate of the type III effector HopU1 (mono-ADP-ribosyltransferase).
AT4G39380	1.89	3.17	2.03	2.59	>(0.0347204847921336)		TSL-kinase interacting-like protein;(source:Araport11)
AT4G39390	10.48	22.45	14.81	20.87	>(3.80191258326362e-08)	A. THALIANA NUCLEOTIDE SUGAR TRANSPORTER-KT 1 (ATNST-KT1);NUCLEOTIDE SUGAR TRANSPORTER-KT 1 (NST-K1);UDP-RHA/UDP-GAL TRANSPORTER 4 (URGT4)	Encodes a golgi localized nucleotide sugar transporter.
AT4G39400	19.82	67.07	25.83	62.27	>(1.0832963158987e-07)	BRASSINOSTEROID INSENSITIVE 1 (BRI1);CABBAGE 2 (CBB2);DWARF 2 (DWF2);BR INSENSITIVE 1 (BIN1); (ATBRI1)	Encodes a plasma membrane localized leucine-rich repeat receptor kinase involved in brassinosteroid signal transduction. BRI1 ligand is brassinolide which binds at the extracellular domain. Binding results in phosphorylation of the kinase domain which activates the BRI1 protein leading to BR responses. Residue T-1049 and either S-1044 or T-1045 were essential for kinase function in vitro and norm…
AT4G39675	59.15	34.39	24.92	15.46	<(0.0116099744208303)		hypothetical protein;(source:Araport11)
AT4G39730	154.97	97.37	128.82	107.01	<(0.000176013010800957)	PLAT DOMAIN PROTEIN 1 (PLAT1);POLYCYSTIN, LIPOXYGENASE, ALPHA-TOXIN AND TRIACYLGLYCEROL LIPASE 1 (ATPLAT1)	PLAT1 domain stress protein family member. Involved in mediating response to stresses such as pathogen infection. It is found in endoplasmic reticulum bodies. PLAT1 is induced by pathogenic fungi and induces the production of scopolin.
AT4G39800	116.38	250.59	135.02	203.43	>(2.54089142793794e-09)	MYO-INOSITOL-1-PHOSPHATE SYNTHASE 1 (MIPS1);MYO-INOSITOL-1-PHOSPHATE SYNTHASE 1 (ATMIPS1);MYO-INOSITOL-1-PHOSTPATE SYNTHASE 2 (ATMIPS2);MYO-INOSITOL-1-PHOSPHATE SYNTHASE 2 (MIPS2);INOSITOL 3-PHOSPHATE SYNTHASE 1 (ATIPS1);D-MYO-INOSITOL 3-PHOSPHATE SYNTHASE 1 (MIPS1); (MI-1-P SYNTHASE)	** Referred to as MIPS2 in Mitsuhashi et al 2008. myo-inositol-1-phosphate synthase isoform 1.Expressed in leaf, root and silique. Immunolocalization experiments with an antibody recognizing MIPS1, MIPS2, and MIPS3 showed endosperm localization.
AT4G39880	58.36	37.56	40.85	40.16	<(0.00613351357365025)	RIBOSOMAL PROTEIN UL23M (UL23M)	Ribosomal protein L23/L15e family protein;(source:Araport11)
AT4G39900	21.88	34.65	31.03	31.03	>(0.00384664490577528)		adenine deaminase;(source:Araport11)
AT4G39920	4.65	7.23	6.18	7.21	>(0.0149437038685994)	PORCINO (POR);TUBULIN-FOLDING COFACTOR C (TFC C)	Microtubule-folding cofactor, produces assembly-competent alpha-/beta-tubulin heterodimers.
AT5G01015	18.88	7.9	11.84	10.18	<(0.000292288775259108)		transmembrane protein;(source:Araport11)
AT5G01075	16.38	25.89	17.88	19.02	>(0.0281618366714158)	TWISTED SEED1 (TWS1)	Encodes a small ER-localized protein that is strongly expressed in seeds and regulates both embryo development and accumulation of storage compounds. At the cellular level, TWS1 is responsible for cuticle deposition on epidermal cells and organization of the endomembrane system.
AT5G01170	4.76	7.89	5.96	7.97	>(0.00866426196792862)	OCTOPUS LIKE 1 (OPL1)	hypothetical protein (DUF740);(source:Araport11)
AT5G01330	2.33	3.63	2.96	3.98	>(0.0382630169366747)	PYRUVATE DECARBOXYLASE-3 (PDC3)	pyruvate decarboxylase
AT5G01410	202.45	125.1	209.29	194.48	<(1.70137519739587e-06)	(PDX1);ARABIDOPSIS THALIANA PYRIDOXINE BIOSYNTHESIS 1.3 (ATPDX1.3); (ATPDX1);PYRIDOXINE BIOSYNTHESIS 1.3 (PDX1.3);REDUCED SUGAR RESPONSE 4 (RSR4)	Encodes a protein predicted to function in tandem with PDX2 to form glutamine amidotransferase complex with involved in vitamin B6 biosynthesis.
AT5G01720	10.6	16.74	14.54	17.19	>(0.0130706796690249)	REGULATION OF ATALMT1 EXPRESSION 1 (RAE1)	RAE1 is an F-box protein component of a SCF-type E3 ligase complex. It is part of an alumium induced regulatory loop: its activity is induced by STOP1 and it in turn ubiquitinates STOP1 which is then targeted for degradation.
AT5G01790	7.07	13.01	7.27	10.32	>(0.0212995051044203)		hypothetical protein;(source:Araport11)
AT5G01850	2.71	4.32	3.41	3.96	>(0.046333901907864)		Protein kinase superfamily protein;(source:Araport11)
AT5G01950	3.78	6.66	5.9	6.66	>(0.0118187431173274)		Leucine-rich repeat protein kinase family protein;(source:Araport11)
AT5G01990	5.04	8.14	6.34	7.88	>(0.0229039691889113)	PIN-LIKES 6 (PILS6)	Intracellular auxin transport facilitator at the endoplasmic reticulum. High and low auxin conditions increase and reduce PILS6 protein levels. Non-optimum auxin concentrations are buffered by alterations in PILS6 abundance, consequently leading to homeostatic auxin output regulation.
AT5G02190	1.4	4.23	1.69	3.32	>(1.3637987470131e-06)	EMBRYO DEFECTIVE 24 (EMB24);PHYTOCHELATIN SYNTHASE 1 (PCS1); (ASP38);PROMOTION OF CELL SURVIVAL 1 (PCS1);ARABIDOPSIS THALIANA ASPARTIC PROTEASE 38 (ATASP38)	encodes an aspartic protease, has an important role in determining cell fate during embryonic development and in reproduction processes. The loss-of-function mutation of PCS1 causes degeneration of both male and female gametophytes and excessive cell death of developing embryos during torpedo stage.
AT5G02200	0.9	7.21	0.73	3.16	>(8.77855089930089e-12)	FAR-RED-ELONGATED HYPOCOTYL1-LIKE (FHL)	Encodes a small plant-specific protein with both nuclear localization and nuclear export signals that is specifically required, together with FHY1, for the light-regulated nuclear accumulation of phyA.
AT5G02220	3.67	1.57	1.07	1.79	<(0.0242919578023748)	SIAMESE-RELATED 4 (SMR4)	SIAMESE-RELATED (SMR) family gene; activated by SMOS1/SCL28 heterodimer thus inhibiting cell cycle progression at G2 and promoting the onset of endoreplication.
AT5G02230	17.09	9.66	15.83	11.39	<(9.58783519328557e-06)		Haloacid dehalogenase-like hydrolase (HAD) superfamily protein;(source:Araport11)
AT5G02270	49.88	25.45	48.46	27.23	<(1.16990925495313e-06)	NON-INTRINSIC ABC PROTEIN 9 (NAP9);ATP-BINDING CASSETTE I20 (ABCI20)	member of NAP subfamily
AT5G02310	8.95	14.95	13.09	13.91	>(0.0476475225206043)	GREENING AFTER EXTENDED DARKNESS 1 (GED1);PROTEOLYSIS 6 (PRT6)	Encodes PROTEOLYSIS6 (PRT6), a component of the N-end rule pathway that targets protein degradation through the identity of the amino-terminal residue of specific protein substrates. Another component of the N-end rule pathway is arginyl-tRNA:protein arginyltransferase (ATE). Arabidopsis contains two ATE genes: At5g05700/ATE1, At3g11240/ATE2. PRT6 and ATE were shown to regulate seed after-ripenin…
AT5G02450	273.41	168.25	204.76	196.47	<(0.00185306620662325)	RIBOSOMAL PROTEIN EL36X (EL36X)	Ribosomal protein L36e family protein;(source:Araport11)
AT5G02502	31.24	17.51	18.46	19.8	<(0.00294752481530441)		Oligosaccaryltransferase;(source:Araport11)
AT5G02540	5.78	69.8	4.55	28.2	>(3.6936989650685e-28)		NAD(P)-binding Rossmann-fold superfamily protein;(source:Araport11)
AT5G02550	6.58	12.37	8.84	8.68	>(0.0112336141785906)		hypothetical protein;(source:Araport11)
AT5G02560	10.93	17	13.01	15.33	>(0.0399161469055323)	(H2A.W.12);HISTONE H2A 12 (HTA12)	Encodes HTA12, a histone H2A protein.
AT5G02580	3.07	10.33	3.16	6.7	>(6.25545895214552e-09)	(RPGE1)	mRNA expression activated by PIFs by directly binding to promoter; overexpression causes pale leaves. Disrupts the homodimerization of GLK1 by interacting with its dimerization domain and debilitates the DNA-binding activity of GLK1. RPGE-GLK regulatory pairs regulate photosynthetic gene expression downstream of PIFs.
AT5G02590	12.72	21.72	14.71	17.69	>(0.000695843415818547)		Tetratricopeptide repeat (TPR)-like superfamily protein;(source:Araport11)
AT5G02640	3.35	1.69	2.96	2.91	<(0.00715458006759567)		hypothetical protein;(source:Araport11)
AT5G02750	1.67	3.16	2.25	2.12	>(0.0375855392969175)	SHOOT GRAVITROPISM 9 (SGR9)	Encodes an E3 ligase, SHOOT GRAVITROPISM9. Modulates the interaction between statoliths and F-Actin in gravity sensing.
AT5G02760	16.46	177.36	9.37	144.96	>(1.12382055301633e-38)	SENESCENCE-SUPPRESSED 51 PROTEIN PHOSPHATASE (SSPP);ARABIDOPSIS PP2C CLADE D 7 (APD7)	Encodes a phosphatase that functions in sustaining proper leaf longevity and preventing early senescence by suppressing or perturbing SARK-mediated senescence signal transduction.
AT5G03140	6.8	11.75	7.33	10.33	>(0.0074916031599097)	L-TYPE LECTIN RECEPTOR KINASE VIII.2 (LECRK-VIII.2)	Concanavalin A-like lectin protein kinase family protein;(source:Araport11)
AT5G03150	5.21	15.11	7.5	13.87	>(7.0571100931639e-09)	JACKDAW (JKD)	JKD is a nuclear-localized putative transcription factor of the BIRDS/IDD C2H2 zinc finger family. JKD and its homologue BIB, restrict SHR movement to a single layer, the endodermis, and delimit tissue boundaries in the root meristem through a process that involves nuclear retention through protein complex formation. JKD mutation leads to periclinal divisions in the cortex, increased cell numbers…
AT5G03330	8.48	13.11	8.71	10.11	>(0.00770451599247573)		Cysteine proteinases superfamily protein;(source:Araport11)
AT5G03360	0.62	1.46	1.23	1.21	>(1.13682843864827e-05)		cysteine/histidine-rich C1 domain protein;(source:Araport11)
AT5G03390	3.64	2.35	2.86	2.11	<(0.0148042137514484)	DUF295 ORGANELLAR A 11 (ATDOA11)	hypothetical protein (DUF295);(source:Araport11)
AT5G03850	262.34	156.72	178.76	178.56	<(0.00211965734571744)	RIBOSOMAL PROTEIN ES28Y (ES28Y)	Nucleic acid-binding, OB-fold-like protein;(source:Araport11)
AT5G04020	2.84	5.2	3.68	5.08	>(0.00422620078094041)		calmodulin binding protein;(source:Araport11)
AT5G04060	6.87	11.22	7.93	10.03	>(0.00159951026426349)		S-adenosyl-L-methionine-dependent methyltransferases superfamily protein;(source:Araport11)
AT5G04190	4.92	14.58	3.38	7.28	>(8.81369987765292e-11)	PHYTOCHROME KINASE SUBSTRATE 4 (PKS4)	Encodes phytochrome kinase substrate 4, a phytochrome signaling component involved in phototropism. It is phosphorylated in a phot1-dependent manner in vitro. Phosphorylation is transient and regulated by a type 2- protein phosphatase.
AT5G04235	1.46	2.53	2.03	2.6	>(0.0359841726194769)		transposable_element_gene;(source:Araport11);non-LTR retrotransposon family (LINE), has a 6.2e-38 P-value blast match to GB:NP_038602 L1 repeat, Tf subfamily, member 18 (LINE-element) (Mus musculus);(source:TAIR10)
AT5G04310	1.43	2.59	2.2	2.59	>(0.0316691855171265)	PECTATE LYASE LIKE12 (PLL12)	Pectin-modifying gene involved in guard cell wall modifications that are important for proper maintenance of turgor pressure and stomatal movement.
AT5G04560	4.38	8.49	7.48	8.66	>(0.0183753167838475)	(EMB1649);DEMETER (DME)	Encodes a DNA glycosylase DEMETER (DME). Responsible for endosperm maternal-allele-specific hypomethylation at the MEDEA (MEA) gene. DME can excise 5-methylcytosine in vitro and when expressed in E. coli. DME establishes MEA imprinting by removing 5-methylcytosine to activate the maternal allele.
AT5G04690	0.82	1.63	1.26	1.94	>(0.020901679258506)		Ankyrin repeat family protein;(source:Araport11)
AT5G04720	8.45	13.82	12.49	13.21	>(0.00123723194576188)	PHOENIX 21 (PHX21);ADR1-LIKE 2 (ADR1-L2)	Encodes a member of the ADR1 family nucleotide-binding leucine-rich repeat (NB-LRR) immune receptors. The mRNA is cell-to-cell mobile.
AT5G04750	60.58	40.26	50.89	48.25	<(0.00791587108536294)		F1F0-ATPase inhibitor protein;(source:Araport11)
AT5G04830	49.55	31.2	42.48	30.02	<(0.000193418582847623)		Nuclear transport factor 2 (NTF2) family protein;(source:Araport11)
AT5G04930	9.26	15.16	13.07	16.04	>(0.0459186175834735)	AMINOPHOSPHOLIPID ATPASE 1 (ALA1)	Encodes a putative aminophospholipid translocase (p-type ATPase) involved in chilling response. It is targeted to the plasma membrane following association in the endoplasmic reticulum with an ALIS protein beta-subunit. The mRNA is cell-to-cell mobile.
AT5G05180	9.03	15.39	9.56	12.97	>(0.000540476960802316)		myosin heavy chain, striated protein;(source:Araport11)
AT5G05190	1.09	2.54	2.04	2.58	>(0.0184619960045258)	ENHANCED DISEASE RESISTANCE4 (EDR4)	hypothetical protein (DUF3133);(source:Araport11)
AT5G05410	2.69	1.49	3.38	2.17	<(0.0019132729753375)	DRE-BINDING PROTEIN 2A (DREB2A);DEHYDRATION-RESPONSIVE ELEMENT BINDING PROTEIN 2 (DREB2)	Encodes a transcription factor that specifically binds to DRE/CRT cis elements (responsive to drought and low-temperature stress). Belongs to the DREB subfamily A-2 of ERF/AP2 transcription factor family (DREB2A). There are eight members in this subfamily including DREB2B. The protein contains one AP2 domain. Overexpression of transcriptional activation domain of DREB2A resulted in significant dr…
AT5G05480	3.92	6.06	4.88	5.88	>(0.0257981531849743)		Peptide-N4-(N-acetyl-beta-glucosaminyl)asparagine amidase A protein;(source:Araport11)
AT5G05570	5.29	8.63	7.57	8.21	>(0.0371536665442534)	TOMOSYN (TMS)	transducin family protein / WD-40 repeat family protein;(source:Araport11)
AT5G05690	51.89	99.61	52.42	68.64	>(1.58609398248564e-06)	CONSTITUTIVE PHOTOMORPHOGENIC DWARF (CPD); (CYP90A);CYTOCHROME P450 90A1 (CYP90A1);CABBAGE 3 (CBB3);DWARF 3 (DWF3); (CYP90)	Encodes a member of the CP90A family, a cytochrome P450 monooxygenase which converts 6-deoxocathasterone to 6-deoxoteasterone in the late C6 oxidation pathway and cathasterone to teasterone in the early C6 oxidation pathway of brassinolide biosynthesis. Expressed in cotyledons and leaves. Mutants display de-etiolation and derepression of light-induced genes in the dark, dwarfism, male sterility a…
AT5G05850	2.6	4.77	3.83	4.94	>(0.00996739243730676)	PLANT INTRACELLULAR RAS GROUP-RELATED LRR 1 (PIRL1)	Encodes PIRL1, a member of the Plant Intracellular Ras-group-related LRRs (Leucine rich repeat proteins). PIRLs are a distinct, plant-specific class of intracellular LRRs that likely mediate protein interactions, possibly in the context of signal transduction. PIRL1 (AT5G05850) and PIRL9 (AT3G11330) are genetically redundant and are required for differentiation of microspores into pollen.
AT5G05965	0.07	1.77	0.08	0.41	>(9.77325862510019e-07)		cell wall RBR3-like protein;(source:Araport11)
AT5G06270	27.98	15.61	26.4	16.3	<(1.101377684076e-05)	(GIR1)	One of two plant specific paralogs of unknown function. Interacts with GL2. GIR1/GIR2 loss of function resembles gl2 lof mutations
AT5G06630	4.51	8.34	5.65	9.05	>(0.0262656882845769)	EXTENSIN 9 (EXT9)	proline-rich extensin-like family protein;(source:Araport11)
AT5G06710	2.07	3.57	4.16	3.3	>(0.0126721490838625)	HOMEOBOX FROM ARABIDOPSIS THALIANA (HAT14)	Homeobox-leucine zipper protein.
AT5G06760	2.85	1.15	3.11	3.7	<(0.00150050063801196)	LATE EMBRYOGENESIS ABUNDANT 4-5 (AtLEA4-5);LATE EMBRYOGENESIS ABUNDANT 4-5 (LEA4-5)	Encodes LEA4-5, a member of the Late Embryogenesis Abundant (LEA) proteins which typically accumulate in response to low water availability conditions imposed during development or by the environment. Most of the diverse set of LEA proteins can be grouped according to properties such as high hydrophilicity and high content of glycine or other small amino acids in what has been termed hydrophilins…
AT5G06790	8.55	3.47	11.14	4.94	<(2.65307884650928e-10)		cotton fiber protein;(source:Araport11)
AT5G06839	4	6.75	6.19	6.62	>(0.0318998869817926)	TGACG (TGA) MOTIF-BINDING PROTEIN 10 (TGA10); (bZIP65)	bZIP transcription factor family protein;(source:Araport11)
AT5G06930	4.02	9.86	5.17	10.16	>(5.57506045446882e-08)		nucleolar-like protein;(source:Araport11)
AT5G06980	24.66	13.39	9.19	3.77	<(7.98876779391768e-08)	NIGHT LIGHT-INDUCIBLE AND CLOCK-REGULATED GENE 4 (LNK4)	Member of a small gene family. Appears to be clock regulated.Somewhat redundant with LNK1/2 though more like LNK3 in having affects on biomass accumulation and phototrophism.
AT5G07000	7.82	42.47	6.63	31.48	>(1.03716333617218e-32)	ARABIDOPSIS THALIANA SULFOTRANSFERASE 2B (ATST2B);SULFOTRANSFERASE 2B (ST2B)	Encodes a member of the sulfotransferase family of proteins. Although it has 85% amino acid identity with ST2A (At5g07010), this protein is not able to transfer a sulfate group to 11- or 12-hydroxyjasmonic acid in vitro. It may be able to act on structurally related jasmonates.
AT5G07010	1.3	14.74	1.36	8.8	>(2.90739384062716e-33)	ARABIDOPSIS THALIANA SULFOTRANSFERASE 2A (ATST2A);SULFOTRANSFERASE 2A (ST2A)	Encodes a sulfotransferase that acts specifically on 11- and 12-hydroxyjasmonic acid. Transcript levels for this enzyme are increased by treatments with jasmonic acid (JA), 12-hydroxyJA, JA-isoleucine, and 12-oxyphytodienoic acid (a JA precursor).
AT5G07040	3.92	1.71	1.59	1.2	<(0.0374383077998041)	ARABIDOPSIS T??XICOS EN LEVADURA 69 (ATL69)	RING/U-box superfamily protein;(source:Araport11)
AT5G07100	1.92	3.87	4.28	3.31	>(0.00166922400607239)	WRKY DNA-BINDING PROTEIN 26 (WRKY26)	Encodes WRKY DNA-binding protein 26 (WRKY26).
AT5G07130	1.54	4.28	3.99	4.43	>(0.000297776092731274)	LACCASE 13 (LAC13)	putative laccase, a member of laccase family of genes (17 members in Arabidopsis).
AT5G07300	13.31	24.42	21.29	24.93	>(0.0387379838131305)	BONZAI 2 (BON2)	Encodes a copine-like protein, which is a member of a newly identified class of calcium-dependent, phospholipid binding proteins that are present in a wide range of organisms.
AT5G07322	29.94	14.84	17.21	18.75	<(0.000767499673910595)		other_RNA;(source:Araport11)
AT5G07390	0.82	1.65	1.34	1.24	>(0.0232712507550693)	RESPIRATORY BURST OXIDASE HOMOLOG A (RBOHA);RESPIRATORY BURST OXIDASE HOMOLOG A (ATRBOHA)	respiratory burst oxidase homolog A;(source:Araport11)
AT5G07580	32.69	21.32	27.65	24.38	<(0.00192207477075299)	DECREASE WAX BIOSYNTHESIS2 (DEWAX2); (ERF106)	encodes a member of the ERF (ethylene response factor) subfamily B-3 of ERF/AP2 transcription factor family. The protein contains one AP2 domain. There are 18 members in this subfamily including ATERF-1, ATERF-2, AND ATERF-5.
AT5G07770	2.37	5.16	5.9	5.88	>(0.00552108637279357)		Actin-binding FH2 protein;(source:Araport11)
AT5G07790	1.87	3.06	2.68	3.24	>(0.0177442796855482)		hypothetical protein;(source:Araport11)
AT5G07800	2.35	3.99	2.83	3.2	>(0.0364446979288605)		Flavin-binding monooxygenase family protein;(source:Araport11)
AT5G07970	5.31	8.25	7.77	8.98	>(0.0378033474146285)	SYD-ASSOCIATED SWI/SNF COMPLEX SUBUNIT 2 (SYS2)	Identified as a specific subunit of SYD-associated SWI/SNF (SAS) complexes (PMID:36471048).
AT5G07990	4.82	2.86	7.58	4.67	<(0.00259806014009638)	TRANSPARENT TESTA 7 (TT7); (D501);CYTOCHROME P450 75B1 (CYP75B1)	Required for flavonoid 3' hydroxylase activity. Enzyme abundance relative to CHS determines Quercetin/Kaempferol metabolite ratio. The mRNA is cell-to-cell mobile.
AT5G08040	117.34	57.66	64.43	60.71	<(0.000310470495768002)	MITOCHONDRIAL IMPORT RECEPTOR SUBUNIT TOM5 HOMOLOG (TOM5)	mitochondrial import receptor subunit TOM5-like protein;(source:Araport11)
AT5G08130	15.06	84.77	22.35	41.75	>(3.00047151365225e-26)	BES1-INTERACTING MYC-LIKE1 (BIM1)	Encodes a basic helix-loop-helix (bHLH) family protein BIM1 (BES1-INTERACTING MYC-LIKE 1), involved in brassinosteroid signaling. It synergistically interacts with BES1 to bind to E box sequences (CANNTG). Positively modulates the shade avoidance syndrome in Arabidopsis seedlings.
AT5G08150	0.95	3.74	0.68	2.67	>(9.41882211774109e-05)	SUPPRESSOR OF PHYTOCHROME B 5 (SOB5)	Encodes SOB5. Activation tagging lines accumulated higher level of cytokinin.
AT5G08500	9.41	14.33	13.3	13.26	>(0.00906972455818666)		Transmembrane CLPTM1 family protein;(source:Araport11)
AT5G08640	51.46	31.83	65.02	49.78	<(9.91622417650738e-06)	FLAVONOL SYNTHASE (FLS); (ATFLS1);FLAVONOL SYNTHASE 1 (FLS1)	Encodes a flavonol synthase that catalyzes formation of flavonols from dihydroflavonols. Co-expressed with CHI and CHS (qRT-PCR).
AT5G09400	7.28	11.96	10.08	11.34	>(0.0333924438085324)	(ATKUP7);K UPTAKE PERMEASE 7 (KUP7)	Encodes a potassium uptake permease with a functional adenylate cyclase (AC) center. The first 100 aa of this protein can complement AC-deficient E. coli and display AC activity in vitro. KUP7 is localized to the plasma membrane where it functions in potassium uptake and translocation.
AT5G09820	12.23	7.58	19.41	12.79	<(0.000267126391059919)	FIBRILLIN5 (FBN5)	Encodes fibrillin 5 (FBN5). Located in chloroplast stroma. Essential for plastoquinone-9 biosynthesis. Stimulates enzymatic activity of solanesyl diphosphate synthases (SPS) 1 and 2 through binding to solanesyl moiety. Two splicing variants, named FBN5-A shorter one and FBN5-B longer one. FBN5-B is the protein detected in chloroplast stroma. Involved in plastoquinone biosynthesis.
AT5G09970	1.05	3.58	0.76	3.51	>(4.61568152741443e-06)	CYTOCHROME P450, FAMILY 78, SUBFAMILY A, POLYPEPTIDE 7 (CYP78A7)	Member of CYP78A family. Paralog of CYP78A5 and appears to function in a shoot meristem maintainence pathway with LAMP1 that parallels AMP1/CYP87A5.
AT5G10020	6.43	11.56	9.85	12.59	>(0.0394022871000154)	SUCROSE-INDUCED RECEPTOR KINASE 1 (SIRK1)	Sucrose induced LLR receptor kinase. Involved in sucrose signaling and regulation of aquaporins.
AT5G10150	16.7	10.05	13.47	8.07	<(2.64098593182934e-06)	SOSEKI2 (SOK2)	SOK2 is a DUF966 domain containing protein of unknown function. Expressed in discrete domains of the PM. In root endodermis and embryo, expression is in inner basal edges and in basal
AT5G10550	22.36	39.09	32.23	39.75	>(0.00778380460113633)	GLOBAL TRANSCRIPTION FACTOR GROUP E2 (GTE2)	This gene is predicted to encode a bromodomain-containing protein. A plant line expressing RNAi constructs targeted against GTE7 shows some resistance to agrobacterium-mediated root transformation.
AT5G10900	1.95	3.57	2.99	3.15	>(0.00954515413129626)	PROTEIN PHOSPHATASE 7-LIKE (PP7L)	PP7-type family member. Mutants display defects in chloroplast biogenesis and mersitem maintenance. Interacts with MAIL1 and MAIN to regulate gene expression and TE gene silencing.
AT5G10990	2.67	1.45	1.45	2.42	<(0.0485774843695446)	SMALL AUXIN UPREGULATED RNA 69 (SAUR69)	SAUR-like auxin-responsive protein family;(source:Araport11)
AT5G11040	8.7	13.4	11.67	14.36	>(0.0292100461932208)	(TRS120); (AtTRS120);VASCULAR NETWORK DEFECTIVE 4 (VAN4); (TRAPPC9)	Encodes a tethering factor required for cell plate biogenesis.
AT5G11070	51.26	29.66	65.98	41.14	<(0.000313910894450444)		hypothetical protein;(source:Araport11)
AT5G11250	1.58	2.57	3.07	3.24	>(0.0488187302964672)		Encodes an atypical TIR-NBS-LRR protein that is involved in stress responses. Loss of function alleles overproduce stress hormones JA,SA, ABA, and ET.
AT5G11260	23.18	10.54	21.68	11.71	<(1.36766946246067e-06)		Basic leucine zipper (bZIP) transcription factor. Nuclear localization. Involved in light-regulated transcriptional activation of G-box-containing promoters. Negatively regulated by Cop1. Although cytokinins do not appear to affect the gene Primes promoter activity, they appear to stabilize the protein. HY5 plays a role in anthocyanin accumulation in far-red light and blue light, but not in red l…
AT5G11350	4.31	7.18	5.21	6.82	>(0.0348570798058918)	CATABOLITE REPRESSOR 4F (CCR4F)	Deadenylase.
AT5G11390	5.47	8.37	7.26	8.27	>(0.025206098931778)	WPP DOMAIN-INTERACTING PROTEIN 1 (WIT1)	Encodes one of the WPP domain-interacting proteins (WIT1/AT5G11390, WIT2/AT1G68910) required for RanGAP nuclear envelope association in root tip cells. Ran GTPase plays essential roles in multiple cellular processes, including nucleocytoplasmic transport, spindle formation, and postmitotic nuclear envelope reassembly. The cytoplasmic Ran GTPase activating protein RanGAP is critical to establish a…
AT5G11510	3.26	5.54	4.66	4.67	>(0.0485241529189429)	MYB DOMAIN PROTEIN 3R-4 (MYB3R-4);MYB DOMAIN PROTEIN 3R4 (AtMYB3R4)	Arabidopsis thaliana putative c-myb-like transcription factor MYB3R-4. Functions in powdery mildew induced host endoreduplication at the site of infection. Activates mitotic gene expression, cytokinin response.
AT5G11800	6.02	9.16	8.62	9.25	>(0.0221098909743663)	K EFFLUX ANTIPORTER 6 (KEA6);ARABIDOPSIS THALIANA K EFFLUX ANTIPORTER 6 (ATKEA6)	member of Putative potassium proton antiporter family
AT5G12040	20.1	35.97	20.75	31.05	>(0.000227299705871161)		Nitrilase/cyanide hydratase and apolipoprotein N-acyltransferase family protein;(source:Araport11)
AT5G12050	17.02	193.69	12.32	103.35	>(1.44326606018106e-43)	BIG GRAIN 1 (BG1)	rho GTPase-activating protein;(source:Araport11)
AT5G12300	1.15	2.81	2.65	2.59	>(0.0057018938617154)		Calcium-dependent lipid-binding (CaLB domain) family protein;(source:Araport11)
AT5G12320	27.94	17.19	22.34	16.83	<(0.0055889560932522)		ankyrin repeat family protein;(source:Araport11)
AT5G12350	6.03	9.78	8.77	10.33	>(0.0404962944882991)	(RLD2); (PRAF8)	Member of PRAF/RLD family of proteins. Functions in asymmetric cell division during stomatal development via polar localization of BASL mediated by GN pathway.
AT5G12850	13.94	22.47	16.54	22.13	>(0.0197646782584984)	(ATC3H56);TANDEM ZINC FINGER 8 (TZF8)	CCCH-type zinc finger protein with ARM repeat domain-containing protein;(source:Araport11)
AT5G12900	7.75	12.55	11.39	12.25	>(0.00370086969732214)		DNA double-strand break repair RAD50 ATPase;(source:Araport11)
AT5G13090	21.09	13.46	15.71	9.07	<(0.00252039264807442)	(PER17)	Reactive oxygen species (ROS) scavenger; differentially expressed in ovules of salt stressed plants; T-DNA mutants have 140% increase in seed failure.
AT5G13400	13.94	24.62	14.17	25.24	>(0.00241098994778811)		Major facilitator superfamily protein;(source:Araport11)
AT5G13460	7.92	12.29	9.32	11.09	>(0.00468998720606238)	IQ-DOMAIN 11 (IQD11)	Member of IQ67 (CaM binding) domain containing family.
AT5G13550	8.39	14.19	11.8	13.46	>(0.0443572404290078)	SULFATE TRANSPORTER 4.1 (SULTR4;1)	Encodes a sulfate transporter.
AT5G13610	6.74	10.23	8.08	10.46	>(0.0435137490461779)	RETARDED ROOT GROWTH-LIKE (RRL)	Encodes a mitochondria-localized protein involved in ABI4-mediated mitochondrial retrograde signalling.
AT5G13740	17.02	39.56	28.53	32.63	>(1.07614714547546e-07)	ZINC INDUCED FACILITATOR 1 (ZIF1)	Encodes ZIF1 (ZINC-INDUCED FACILITATOR1), a member of the Major Facilitator Superfamily (MFS) of membrane proteins which are found in all organisms and transport a wide range of small, organic molecules. Involved in a mechanism of Zn sequestration, possibly by transport of a Zn ligand or Zn-ligand complex into vacuoles. The mRNA is cell-to-cell mobile.
AT5G13820	2.17	3.4	3.44	3.68	>(0.0325587585543434)	TELOMERIC DNA BINDING PROTEIN 1 (TBP1); (ATBP-1);H-PROTEIN PROMOTE (HPPBF-1); (ATTBP1); (ATBP1)	Encodes a protein that specifically binds plant telomeric DNA repeats. It has a single Myb telomeric DNA-binding (SANT) domain in C-terminus that prefers the sequence TTTAGGG. Single Myb Histone (SMH) gene family member.
AT5G14210	12.94	20.15	14.99	18.42	>(0.0108730510706006)		Leucine-rich repeat protein kinase family protein;(source:Araport11)
AT5G14720	20.2	32.14	32.06	32.92	>(0.0475448168935161)	MITOGEN-ACTIVATED PROTEIN KINASE KINASE KINASE KINASE4 (MAP4K4);TARGET OF TEMPERATURE3 (TOT3)	Membrane-localized protein kinase which regulates thermomorphogenesis.
AT5G14760	22.63	12.2	14.28	9.76	<(1.35166455737121e-08)	FLAGELLIN-INSENSITIVE 4 (FIN4);L-ASPARTATE OXIDASE (AO)	At5g14760 encodes for L-aspartate oxidase involved in the early steps of NAD biosynthesis. In contrary to the EC 1.4.3.16 (l-aspartate oxidase - deaminating) the enzyme catalyzes the reaction L-aspartate O2 = iminoaspartate (alpha-iminosuccinate) H2O2. Flavoenzyme-encoding gene.
AT5G14790	10.75	17.57	14.77	16.05	>(0.00420658581308268)		ARM repeat superfamily protein;(source:Araport11)
AT5G14850	4.26	6.54	6.6	6.31	>(0.025897347438033)	ABNORMAL POLLEN TUBE GUIDANCE 1 (APTG1)	Encodes a putative mannosyltransferase homolog to human PIG-B and yeast GPI10, both of which are involved in the biosynthesis of glycosylphosphatidylinositol (GPI) anchors. Disruption of the gene affects COBRA-LIKE10 localization, a GPI-anchored protein (GPI-AP) important for pollen tube growth and guidance.
[truncated: 387 more rows]
