# Supplementary material for: Promotion of shade avoidance by BBX5 involves activation of PIF4 along with auxin biosynthetic and signaling genes
Source: PLoS Genet. 2026 Jun 5;22(6):e1012177. doi: 10.1371/journal.pgen.1012177 (PMC13252834; doi:10.1371/journal.pgen.1012177)
Supplement: S2 Table — (XLSX) [file pgen.1012177.s012.xlsx]

## Sheet: Sheet1
Table S2. List of 235 shade responsive genes regulated by BBX5 (bbx5-1 low R/FR vs. Col-0 low R/FR) Foldchange＞1.5 P-value＜0.05
Gene ID	Col-0 WL	Col-0 LowR/FR	bbx5-1 WL	bbx5-1 LowR/FR	Difference （bbx5-1 LowR/FR vs. Col-0 LowR/FR）	symbol	description
AT1G01240	7.82	12.54	6.84	5.96	<(1.94165298363878e-05)		transmembrane protein;(source:Araport11)
AT1G02340	2.45	47.16	2.76	15.51	<(1.10313655117937e-08)	LONG HYPOCOTYL IN FAR-RED (HFR1);REDUCED PHYTOCHROME SIGNALING 1 (REP1); (FBI1);REDUCED SENSITIVITY TO FAR-RED LIGHT 1 (RSF1)	Encodes a light-inducible, nuclear bHLH protein involved in phytochrome signaling. Mutants exhibit a long-hypocotyl phenotype only under far-red light but not under red light and are defective in other phytochrome A-related responses. Mutants also show blue light response defects. HFR1 interacts with COP1, co-localizes to the nuclear specks and is ubiquinated by COP1.
AT1G02350	6.73	39.56	4.17	20.7	<(0.00445645024547995)		protoporphyrinogen oxidase-like protein;(source:Araport11)
AT1G02380	2.57	4.92	2.21	2.88	<(0.0255090129034243)		transmembrane protein;(source:Araport11)
AT1G02920	26.83	56.51	27.74	29.11	<(0.00868487356246368)	(ATGSTF7);GLUTATHIONE S-TRANSFERASE 11 (GST11); (ATGSTF8);GLUTATHIONE S-TRANSFERASE 7 (GSTF7);ARABIDOPSIS GLUTATHIONE S-TRANSFERASE 11 (ATGST11)	Encodes glutathione transferase belonging to the phi class of GSTs. Naming convention according to Wagner et al. (2002).
AT1G02930	21.53	42.91	21.57	18.35	<(0.000191315489476245)	GLUTATHIONE S-TRANSFERASE 1 (GST1);GLUTATHIONE S-TRANSFERASE (ATGSTF6);EARLY RESPONSIVE TO DEHYDRATION 11 (ERD11);GLUTATHIONE S-TRANSFERASE 6 (GSTF6);ARABIDOPSIS GLUTATHIONE S-TRANSFERASE 1 (ATGST1);ARABIDOPSIS THALIANA GLUATIONE S-TRANSFERASE F3 (ATGSTF3)	Encodes glutathione transferase belonging to the phi class of GSTs. Naming convention according to Wagner et al. (2002).
AT1G03610	13.69	21.8	12.28	10.68	<(1.71468955744818e-06)		plant/protein (DUF789);(source:Araport11)
AT1G04635	4.62	2.88	3.82	5.63	>(0.0144421854898273)	A. THALIANA HOMOLOG OF YEAST POP5 (POP5); (ATPOP5);EMBRYO DEFECTIVE 1687 (EMB1687)	ribonuclease P family protein / Rpp14 family protein;(source:Araport11)
AT1G06080	10.71	24.36	9.7	11.82	<(0.0006139557231196)	(ATADS1);DELTA 9 DESATURASE 1 (ADS1)	Encodes a protein homologous to delta 9 acyl-lipid desaturases of cyanobacteria and acyl-CoA desaturases of yeast and mammals. expression down-regulated by cold temperature. It is involved in the desaturation of VLCFAs to make monounsaturated VLCFAs.
AT1G07050	4.38	2.26	13.71	4.73	>(0.00525667089763318)	FITNESS (FITNESS)	FITNESS encodes a protein with a single CCT domain and belongs to the CCT motif family genes (CMF). FITNESS acts upstream JUB1 thereby controlling H2O2 levels. FITNESS has a role in cellular redox homeostasis controlling H2O2 levels, due to changes in enzymes, metabolites and transcripts related to ROS detoxification.
AT1G07440	15.35	9.2	24.27	20.39	>(1.693042433565e-07)		NAD(P)-binding Rossmann-fold superfamily protein;(source:Araport11)
AT1G09570	21.87	66.65	28.66	43.5	<(0.002850257309166)		Light-labile cytoplasmic red/far-red light photoreceptor involved in the regulation of photomorphogenesis. It exists in two inter-convertible forms: Pr and Pfr (active) and functions as a dimer.The N terminus carries a single tetrapyrrole chromophore, and the C terminus is involved in dimerization. It is the sole photoreceptor mediating the FR high irradiance response (HIR). Major regulator in re…
AT1G09575	4.3	8.28	2.74	5	<(0.0386064469146779)	MITOCHONDRIAL CALCIUM UPTAKE1 (MCU1)	Mitochondrial calcium channel.
AT1G11850	25.78	12.52	19.92	24.63	>(0.00551630779196521)		transmembrane protein;(source:Araport11)
AT1G14280	38	60.65	28.39	35.15	<(0.000347331430740065)	PHYTOCHROME KINASE SUBSTRATE 2 (PKS2)	Encodes phytochrome kinase substrate 2. PKS proteins are critical for hypocotyl phototropism. Forms a complex with Phot1, Phot2 and NPH3.
AT1G15050	0	2.96	0.23	0.74	<(0.0415680799259871)	INDOLE-3-ACETIC ACID INDUCIBLE 34 (IAA34)	Belongs to auxin inducible gene family.
AT1G15405	5.53	1.14	3.22	3.71	>(0.0205463491869071)		other_RNA;(source:Araport11)
AT1G17100	85.24	38.34	108.1	61.2	>(0.00064928348665211)	CYTOSOLIC HEME (TETRAPYRROLE) BINDING PROTEIN 1 (CHBP1); (SOUL1); (ATHBP1);HAEM-BINDING PROTEIN 1 (HBP1)	Encodes a cytosolic heme binding protein(cHBP)that can reversibly bind tetrapyrroles including heme, protoporphyrin IX and Mg-protoporphyrin IX dimethyl ester with distinct binding af&#64257;nities.
AT1G17345	1.15	2.93	0.89	1.34	<(0.0408972225992367)	SMALL AUXIN UPREGULATED RNA 77 (SAUR77)	SAUR-like auxin-responsive protein family;(source:Araport11)
AT1G17420	2.54	1.5	2.82	2.47	>(0.00467395867035424)	LIPOXYGENASE 3 (LOX3);ARABIDOPSIS THALIANA LIPOXYGENASE 3 (ATLOX3)	LOX3 encode a Lipoxygenase. Lipoxygenases (LOXs) catalyze the oxygenation of fatty acids (FAs).
AT1G18870	2.49	5.51	3.05	3.17	<(0.00629238231710993)	ISOCHORISMATE SYNTHASE 2 (ICS2);ARABIDOPSIS ISOCHORISMATE SYNTHASE 2 (ATICS2)	Encodes a protein with isochorismate synthase activity involved in phylloquinone biosynthesis. Mutant studies of this gene's function suggest that its function is redundant with that of ICS1 (AT1G7410).
AT1G21050	17.77	66.68	15.3	32.42	<(1.12899752394851e-07)		MIZU-KUSSEI-like protein (Protein of unknown function, DUF617);(source:Araport11)
AT1G21830	14.4	76.07	14.71	46.11	<(0.00268138663281446)		hypothetical protein;(source:Araport11)
AT1G22590	18.64	12.16	23.41	18.79	>(0.0160797908931199)	AGAMOUS-LIKE 87 (AGL87)	AGAMOUS-like 87;(source:Araport11)
AT1G22630	82.96	51.01	108.81	77.17	>(0.0160619006811275)		SSUH2-like protein;(source:Araport11)
AT1G22890	3.9	8.41	6.59	5.08	<(0.0260817598779922)	(STMP2); (PROSCOOP14)	Secreted peptide which functions in plant growth and pathogen defense.
AT1G24148	3.72	1.29	3.71	2.23	>(0.0189560214148794)		hypothetical protein;(source:Araport11)
AT1G26380	0.91	3.37	1.32	0.94	<(0.0092915025088806)	(ATBBE3);FAD-LINKED OXIDOREDUCTASE (FOX);FAD-LINKED OXIDOREDUCTASE 1 (FOX1)	Functions in the biosynthesis of 4-hydroxy indole-3-carbonyl nitrile (4-OH-ICN), a cyanogenic phytoalexin in Arabidopsis. FOX1 acts as a dehydrogenase on indole cyanohydrin to form indole carbonyl nitrile.
AT1G27140	8.12	3.92	7.03	6.54	>(0.0379919720896508)	GLUTATHIONE S-TRANSFERASE TAU 14 (ATGSTU14);GLUTATHIONE S-TRANSFERASE TAU 14 (GSTU14);GLUTATHIONE S-TRANSFERASE 13 (GST13)	Encodes glutathione transferase belonging to the tau class of GSTs. Naming convention according to Wagner et al. (2002).
AT1G29020	2.44	4.25	2.58	2.7	<(0.038919238664357)		Calcium-binding EF-hand family protein;(source:Araport11)
AT1G29430	25.54	63.78	16.45	34.62	<(3.59741201199844e-05)	SMALL AUXIN UPREGULATED RNA 62 (SAUR62)	SAUR762 expression is induced during pollination and expressed in pollen tubes. SAUR62 likely functions in translation of proteins required for pollen tube development/function.
AT1G29450	10.45	53.44	8.48	32.8	<(0.0085220747302262)	SMALL AUXIN UPREGULATED RNA 64 (SAUR64)	SAUR-like auxin-responsive protein family;(source:Araport11)
AT1G29490	0.13	3.74	0	0.65	<(0.00130440583610551)	SMALL AUXIN UPREGULATED 68 (SAUR68)	SAUR-like auxin-responsive protein family;(source:Araport11)
AT1G29640	5.42	1.61	5.06	3.38	>(0.0217854886289577)	(ATS40-1)	senescence regulator (Protein of unknown function, DUF584);(source:Araport11)
AT1G30260	12.01	3.94	12.77	8.46	>(0.000803030963184915)	AGAMOUS-LIKE 79 (AGL79)	galactosyltransferase family protein;(source:Araport11)
AT1G52120	0.4	1.42	0.63	0.62	<(0.0145999165443509)		Mannose-binding lectin superfamily protein;(source:Araport11)
AT1G52342	25.74	6.58	30.75	11.94	>(0.00115359395718824)		hypothetical protein;(source:Araport11)
AT1G52690	1.87	0.87	2.5	3.09	>(0.00196902476649679)	LATE EMBRYOGENESIS ABUNDANT 7 (LEA7)	Intrinsically disordered protein that stabilizes lactate dehydrogenase (LDH) during drying and freezing.
AT1G52830	0.64	19.01	0.28	11.27	<(0.0138591612136951)	INDOLE-3-ACETIC ACID 6 (IAA6);SHORT HYPOCOTYL 1 (SHY1)	An extragenic dominant suppressor of the hy2 mutant phenotype. Also exhibits aspects of constitutive photomorphogenetic phenotype in the absence of hy2. Mutants have dominant leaf curling phenotype shortened hypocotyls and reduced apical hook. Induced by indole-3-acetic acid.
AT1G54217	3.24	1.53	3.07	3.25	>(0.0146822336509941)		Ribosomal protein L18ae family;(source:Araport11)
AT1G60095	0.98	1.89	0.94	0.74	<(0.00182257256463287)		Mannose-binding lectin superfamily protein;(source:Araport11)
AT1G60590	8.75	5.28	23.15	8.62	>(0.00494170772953315)		Pectin lyase-like superfamily protein;(source:Araport11)
AT1G64500	72.1	23.75	57.27	39.16	>(0.000540437763524243)	(THRUMIN1)	A member of a protein family found in plants and animals that contain conserved C-terminal glutaredoxin-like and putative zinc-binding cysteine-rich domains. It is involved in light stimulated actin bundling and chloroplast movement. The mRNA is cell-to-cell mobile.
AT1G65190	30.67	18.51	46.58	29.62	>(0.000560540338595706)	(ZRK13)	Required for resistance against Pseudoidium neolycopersici in Arabidopsis accession Bla-6.
AT1G65490	66.69	20.85	58.46	34.2	>(0.00139478476472434)	(STMP5)	Secreted peptide which functions in plant growth and pathogen defense.
AT1G66820	60.4	29.42	58.86	53.21	>(0.00630419313908519)		glycine-rich protein;(source:Araport11)
AT1G67910	6.87	3.57	8.17	5.84	>(0.0129561150487647)		hypothetical protein;(source:Araport11)
AT1G68190	16.12	46.92	19.37	25.98	<(0.000475395174467086)		B-box zinc finger family protein;(source:Araport11)
AT1G68238	77.89	27.62	42.71	44.8	>(0.0335933824258999)		transmembrane protein;(source:Araport11)
AT1G69160	20.2	33.29	13.4	20.64	<(0.000316712505784515)	BIG GRAIN LIKE 1 (BGL1)	suppressor;(source:Araport11)
AT1G70210	10.24	18.31	13.48	10.61	<(0.00020739470650907)	CYCLIN D1;1 (CYCD1;1); (ATCYCD1;1)	Encodes a D-type cyclin that physically interacts with CDC2A. Its expression is upregulated early during germination.
AT1G70560	19.11	8.66	19.18	13.9	>(0.000760954959985529)	TRANSPORT INHIBITOR RESPONSE 2 (TIR2);WEAK ETHYLENE INSENSITIVE 8 (WEI8);TRYPTOPHAN AMINOTRANSFERASE OF ARABIDOPSIS 1 (TAA1);SHADE AVOIDANCE 3 (SAV3);CYTOKININ INDUCED ROOT CURLING 1 (CKRC1)	TAA1 is involved in the shade-induced production of indole-3-pyruvate (IPA), a precursor to IAA, a biologically active auxin. It is also involved in regulating many aspects of plant growth and development from embryogenesis to flower formation and plays a role in ethylene-mediated signaling. This enzyme can catalyze the formation of IPA from L-tryptophan. Though L-Trp is expected to be the prefer…
AT1G71970	17.56	29.54	15.86	16.76	<(6.5430281630041e-05)		hypothetical protein;(source:Araport11)
AT1G72030	32.61	16.76	44.37	27.19	>(0.000830509888176303)	GCN5&#8208;RELATED N&#8208;ACETYLTRANSFERASE 10 (GNAT10); (SNAT6)	A dark-induced and highly-expressed melatonin synthetase encoding serotonin N-acetyltransferase.
AT1G72530	2.96	1.73	2.86	4.04	>(0.0126790774364876)	RNA EDITING-INTERACTING PROTEIN (RIP7);MULTIPLE ORGANELLAR RNA EDITING FACTOR 7 (MORF7)	Member of MORF family consisting of of nine full-length proteins encoded in the nuclear genome. MORF proteins are required for all RNA editing events in plastids and for many, possibly also all, sites in mitochondria. Potential link between the RNA binding PPR protein and the protein contributing the enzymatic activity in RNA editing.
AT1G72910	1.74	0.7	2.59	1.89	>(0.000381972996330897)	TIR-NBS8 (TN8)	Nucleotide-binding, leucine-rich repeat (NLR) gene regulated by nonsense-mediated mRNA decay (NMD) genes UPF1 and UPF3.
AT1G72930	28.64	8.87	33.26	16.38	>(8.8049959450931e-05)	TOLL/INTERLEUKIN-1 RECEPTOR-LIKE (TIR);TIR-NUCLEOTIDE BINDING SITE FAMILY 10 (TN10); (ATTN10)	Toll/interleukin-1 receptor-like protein (TIR) protein. It is induced in response to bacterial pathogens and overexpression results in cell death in leaves.
AT1G73320	3.71	2.43	3.58	3.96	>(0.0401572620752889)		S-adenosyl-L-methionine-dependent methyltransferases superfamily protein;(source:Araport11)
AT1G73480	4.26	9.67	3.6	3.83	<(4.43844343261602e-06)	(MAGL4)	alpha/beta-Hydrolases superfamily protein;(source:Araport11)
AT1G74000	2.63	1.73	4.26	3.38	>(0.0173417433733672)	STRICTOSIDINE SYNTHASE 3 (SS3)	encodes a protein similar to strictosidine synthase, which is involved in the production of monoterpene indole alkaloids. This gene belongs to a family of 13 members in Arabidopsis.
AT1G74670	249.79	685.14	309.66	423.74	<(0.000859146074291583)	GA-STIMULATED ARABIDOPSIS 6 (GASA6)	Cell wall localized protein that functions downstream of RGL2 integrating GA, ABA, and Glc signaling. Involved in seed germination and cell expansion.
AT1G75450	1.11	16.88	1.04	5.13	<(4.09512474986153e-09)	CYTOKININ OXIDASE 5 (CKX5);ARABIDOPSIS THALIANA CYTOKININ OXIDASE 5 (ATCKX5);CYTOKININ OXIDASE 6 (ATCKX6)	This gene used to be called AtCKX6. It encodes a protein whose sequence is similar to cytokinin oxidase/dehydrogenase, which catalyzes the degradation of cytokinins.
AT1G76560	12.34	5.29	8.81	8.9	>(0.0471391739405178)	CP12 DOMAIN-CONTAINING PROTEIN 3 (CP12-3)	CP12 domain-containing protein 3;(source:Araport11)
AT1G77760	114.08	69.09	133.04	104.07	>(0.011408048005681)	NITRATE REDUCTASE 1 (NIA1);NITRATE REDUCTASE 1 (NR1); (GNR1)	Encodes the cytosolic minor isoform of nitrate reductase (NR). Involved in the first step of nitrate assimilation, it contributes about 15% of the nitrate reductase activity in shoots. Similar to molybdopterin oxidoreductases at the N-terminus, and to FAD/NAD-binding cytochrome reductases at the C-terminus. Cofactors: FAD, heme iron (cytochrome B-557), and molybdenum-pterin.
AT1G78172	2.83	1.05	2.41	2.99	>(0.0377638496441992)		transmembrane protein;(source:Araport11)
AT1G78995	17.76	6.72	25.29	13.27	>(0.00039487315033673)		hypothetical protein;(source:Araport11)
AT2G04050	2.73	0.01	0.1	1.28	>(1.77688478687712e-08)		MATE efflux family protein;(source:Araport11)
AT2G04790	19.86	8.76	26.17	16.13	>(0.00151771780322095)		PTB domain engulfment adapter;(source:Araport11)
AT2G18690	5.32	9.57	7.46	5.01	<(0.000601038300049246)		transmembrane protein;(source:Araport11)
AT2G18700	10.72	18.09	9.36	9.5	<(4.83972414040861e-05)	TREHALOSE PHOSPHATASE/SYNTHASE 11 (ATTPS11);TREHALOSE-6-PHOSPHATE SYNTHASE 11 (TPS11); (ATTPSB);TREHALOSE PHOSPHATASE/SYNTHASE 11 (TPS11)	Encodes an enzyme putatively involved in trehalose biosynthesis. The protein has a trehalose synthase (TPS)-like domain that may or may not be active as well as a trehalose phosphatase (TPP)-like domain.
AT2G18780	1.59	0.99	1.63	1.92	>(0.0134057653077874)		F-box and associated interaction domains-containing protein;(source:Araport11)
AT2G21060	25.51	13.28	19.37	22.62	>(0.0156480906275079)	GLYCINE-RICH PROTEIN 2B (ATGRP2B);COLD SHOCK DOMAIN PROTEIN 4 (ATCSP4);GLYCINE-RICH PROTEIN 2B (GRP2B)	Glycine-rich protein (AtGRP2b). Also named as CSP4 (cold shock domain protein 4) containing a well conserved cold shock domain (CSD) and glycine-rich motifs interspersed by two retroviral-like CCHC zinc fingers. AtCSP4 is expressed in all tissues but accumulates in reproductive tissues and those undergoing cell divisions. Overexpression of AtCSP4 reduces silique length and induces embryo lethalit…
AT2G21210	69.62	29.48	67.99	47.4	>(0.00294542530718437)		Putative auxin-regulated protein whose expression is downregulated in response to chitin oligomers.
AT2G21660	610.34	392.69	659.66	742.22	>(0.00481624222110187)	GLYCINE RICH PROTEIN 7 (ATGRP7);COLD, CIRCADIAN RHYTHM, AND RNA BINDING 2 (CCR2);GLYCINE-RICH RNA-BINDING PROTEIN 7 (GR-RBP7);GLYCINE-RICH RNA-BINDING PROTEIN 7 (GRP7);RNA-BINDING GLYCINE-RICH PROTEIN A3 (RBGA3);SMALL RNA-BINDING PROTEIN 1 (SRBP1)	Encodes a small glycine-rich RNA binding protein that is part of a negative-feedback loop through which AtGRP7 regulates the circadian oscillations of its own transcript. Gene expression is induced by cold. GRP7 appears to promote stomatal opening and reduce tolerance under salt and dehydration stress conditions, but, promotes stomatal closing and thereby increases stress tolerance under conditio…
AT2G21970	73.14	34.83	81.99	64.33	>(0.000756228408709403)	STRESS ENHANCED PROTEIN 2 (SEP2)	stress enhanced protein 2 (SEP2) chlorophyll a/b-binding protein
AT2G22810	0.48	15.13	0.06	6.96	<(6.4870061214559e-05)	1-AMINOCYCLOPROPANE-1-CARBOXYLATE SYNTHASE 4 (ACS4);1-AMINOCYCLOPROPANE-1-CARBOXYLIC ACID SYNTHASE POLYPEPTIDE (ACC4); (ATACS4)	key regulatory enzyme in the biosynthesis of the plant hormone ethylene. ACS4 is specifically induced by indoleacetic acid (IAA).
AT2G22821	0.54	1.84	0.72	0.66	<(0.0479019439525327)		Natural antisense transcript overlaps with AT2G22820. The RNA is cell-to-cell mobile.
AT2G25510	69.86	37.56	82.56	62.32	>(0.000161059407029687)		transmembrane protein;(source:Araport11)
AT2G25680	4.43	2.35	3.4	3.75	>(0.0343413630647025)	MOLYBDATE TRANSPORTER 1 (MOT1)	Encodes a high-affinity molybdate transporter. Mutant has reduced concentrations of molybdate in roots and shoots, and reduced shoot and root length when growing on Mo-limited medium.
AT2G25780	1.49	0.39	1.75	1.21	>(0.0389436256526951)		hypothetical protein (DUF1677);(source:Araport11)
AT2G26530	2.42	4.47	3.18	2.81	<(0.0115800764376171)	(AR781)	Pheromone receptor-like protein involved in the early elicitor signaling events which occur within minutes and include ion fluxes across the plasma membrane, activation of MPKs and the formation of ROS related to PGPS1 and WRKY33.
AT2G26560	1.9	3.98	2.09	1.79	<(0.0245923948672707)	PHOSPHOLIPASE A 2A (PLP2);PHOSPHOLIPASE A 2A (PLA IIA);PHOSPHOLIPASE A 2A (PLA2A);PATATIN-LIKE PROTEIN 2 (PLP2); (PLAII ALPHA)	Encodes a lipid acyl hydrolase with wide substrate specificity that accumulates upon infection by fungal and bacterial pathogens. Protein is localized in the cytoplasm in healthy leaves, and in membranes in infected cells. Plays a role in cell death and differentially affects the accumulation of oxylipins. Contributes to resistance to virus.
AT2G27420	16.14	2.27	19	5.29	>(1.13558543165012e-07)		Cysteine proteinases superfamily protein;(source:Araport11)
AT2G28040	0.68	3.37	0.94	1.33	<(0.00147562296721569)		Eukaryotic aspartyl protease family protein;(source:Araport11)
AT2G29320	12.11	7.27	20.53	12.8	>(0.000195647664211575)		NAD(P)-binding Rossmann-fold superfamily protein;(source:Araport11)
AT2G30750	3.29	13.2	1.9	3.27	<(0.00335308262430279)	CYTOCHROME P450, FAMILY 71, SUBFAMILY A, POLYPEPTIDE 12 (CYP71A12)	Putative cytochrome P450; together with CYP71A13 produces dihydrocamalexic acid (DHCA), the precursor to the defense-related compound camalexin, which accumulates in the intercellular space and contributes to the resistance of mature Arabidopsis to P. syringae without directly inhibiting bacterial growth.
AT2G32530	11.13	3.26	17.55	8.5	>(2.86764333155335e-09)	CELLULOSE SYNTHASE-LIKE B3 (ATCSLB03);CELLULOSE SYNTHASE-LIKE B3 (CSLB03);CELLULOSE SYNTHASE-LIKE B3 (ATCSLB3)	encodes a gene similar to cellulose synthase
AT2G32540	23.32	12.82	32.97	20.78	>(0.000912393217263178)	CELLULOSE SYNTHASE-LIKE B4 (ATCSLB04);CELLULOSE SYNTHASE LIKE B4 (CSLB04);CELLULOSE SYNTHASE LIKE B4 (ATCSLB4);CELLULOSE SYNTHASE-LIKE B4 (CSLB04)	encodes a gene similar to cellulose synthase The mRNA is cell-to-cell mobile.
AT2G34080	7.7	5	10.49	10	>(8.24414131918575e-05)		Cysteine proteinases superfamily protein;(source:Araport11)
AT2G37870	2.1	0.61	3.28	2.54	>(0.00302336189604696)		Bifunctional inhibitor/lipid-transfer protein/seed storage 2S albumin superfamily protein;(source:Araport11)
AT2G38210	13.7	1.88	13.27	6.14	>(5.31492686761235e-05)	PUTATIVE PDX1-LIKE PROTEIN 4 (PDX1L4)	putative PDX1-like protein 4;(source:Araport11)
AT2G38230	133.9	80.66	184.17	147.75	>(1.36530035117838e-05)	ARABIDOPSIS THALIANA PYRIDOXINE BIOSYNTHESIS 1.1 (ATPDX1.1);PYRIDOXINE BIOSYNTHESIS 1.1 (PDX1.1)	Encodes a protein predicted to function in tandem with PDX2 to form glutamine amidotransferase complex with involved in vitamin B6 biosynthesis. The mRNA is cell-to-cell mobile.
AT2G38470	4.7	10.86	6.13	6.8	<(0.0255734956524782)	WRKY DNA-BINDING PROTEIN 33 (WRKY33);WRKY DNA-BINDING PROTEIN 33 (ATWRKY33)	Member of the plant WRKY transcription factor family. Regulates the antagonistic relationship between defense pathways mediating responses to P. syringae and necrotrophic fungal pathogens. Located in nucleus. Involved in response to various abiotic stresses - especially salt stress. Regulates cytochrome P450 gene CYP94B1 to control apoplastic barrier formation in roots to confer salt tolerance.
AT2G38870	56.37	31.58	64.3	60.45	>(0.00136737890754299)		Predicted to encode a PR (pathogenesis-related) peptide that belongs to the PR-6 proteinase inhibitor family. Six putative PR-6-type protein encoding genes are found in Arabidopsis: At2g38900, At2g38870, At5g43570, At5g43580, At3g50020 and At3g46860.
AT2G39710	5.69	3.15	6.65	6.31	>(5.03093985745642e-05)		Encodes a Cysteine-rich peptide (CRP) family protein
AT2G40020	12.58	5.71	14.93	8.64	>(0.0410041474813109)		Nucleolar histone methyltransferase-related protein;(source:Araport11)
AT2G41640	5.49	8.96	6.16	5.69	<(0.000934727514830595)	(GT61)	Potential heat-priming associated target of ATAF1.
AT2G42870	4.43	35.46	3.48	14.74	<(0.000313069508712367)	PHY RAPIDLY REGULATED 1 (PAR1);HELIX-LOOP-HELIX 1 (HLH1)	Encodes PHYTOCHROME RAPIDLY REGULATED1 (PAR1), an atypical basic helix-loop-helix (bHLP) protein. Closely related to PAR2 (At3g58850). Up regulated after simulated shade perception. Acts in the nucleus to control plant development and as a negative regulator of shade avoidance response. Functions as transcriptional repressor of auxin-responsive genes SAUR15 (AT4G38850) and SAUR68 (AT1G29510).
AT2G43510	26.23	12.91	32.47	33.84	>(0.000336184715937361)	TRYPSIN INHIBITOR PROTEIN 1 (ATTI1);TRYPSIN INHIBITOR PROTEIN 1 (TI1)	Member of the defensin-like (DEFL) family. Encodes putative trypsin inhibitor protein which may function in defense against herbivory.
AT2G43520	7.46	3.8	8.25	7.26	>(0.0257451384461553)	TRYPSIN INHIBITOR PROTEIN 2 (ATTI2);TRYPSIN INHIBITOR PROTEIN 2 (TI2)	Encodes putative trypsin inhibitor protein which may function in defense against herbivory. Member of the defensin-like (DEFL) family.
AT2G43530	19.2	8.53	18.1	13.05	>(0.0423535950077764)		Encodes a defensin-like (DEFL) family protein. The mRNA is cell-to-cell mobile.
AT2G44740	6.56	10.63	7.89	6.57	<(0.019662153458692)	CYCLIN P4;1 (CYCP4;1)	cyclin p4;(source:Araport11)
AT2G45600	3.76	10.54	3.51	6.96	<(0.0148846815461035)		alpha/beta-Hydrolases superfamily protein;(source:Araport11)
AT2G46270	7.03	10.92	7.84	7.19	<(0.00371012641771424)	G-BOX BINDING FACTOR 3 (GBF3)	encodes a bZIP G-box binding protein whose expression is induced by ABA. It has been shown to bind to Adh that contains the G-box and is induced by cold and water deprivation. GBF3 has been shown to be expressed mostly in the root and dark-grown leaves. GBF3 can act as homodimers and as heterodimers with GFB1, GBF2 and GBF4. In addition, GBF3!?s DNA binding activity is enhanced by GIP1, GPRI1 and…
AT2G46310	5.02	12.77	4.9	8.22	<(0.0225116684360591)	CYTOKININ RESPONSE FACTOR 5 (CRF5)	CRF5 encodes one of the six cytokinin response factors. It is transcriptionally upregulated in response to cytokinin. CRF5 belongs to the AP2/ERF superfamily of the transcriptional factors. CRF proteins rapidly relocalize to the nucleus in response to cytokinin. Analysis of loos-of-function mutants revealed that the CRFs function redundantly to regulate the development of embryos, cotyledons and …
AT2G46970	0.32	53.36	0.78	27.27	<(1.09722368138499e-05)	PHYTOCHROME INTERACTING FACTOR 3-LIKE 1 (PIL1)	encodes a novel Myc-related bHLH transcription factor, which physically associated with APRR1/TOC1 and is a member of PIF3 transcription factor family.
AT2G47770	2.01	0.88	2.85	3.15	>(0.00209122610622047)	TSPO(OUTER MEMBRANE TRYPTOPHAN-RICH SENSORY PROTEIN)-RELATED (ATTSPO);TSPO(OUTER MEMBRANE TRYPTOPHAN-RICH SENSORY PROTEIN)-RELATED (TSPO)	Encodes a membrane-bound protein designated AtTSPO (Arabidopsis thaliana TSPO-related). AtTSPO is related to the bacterial outer membrane tryptophan-rich sensory protein (TspO) and the mammalian mitochondrial 18 kDa Translocator Protein (18 kDa TSPO), members of the TspO/MBR domain-containing membrane proteins. Mainly detected in dry seeds, but can be induced in vegetative tissues by osmotic or s…
AT2G47910	45.46	27.19	46.56	49.66	>(0.000100276063986393)	CHLORORESPIRATORY REDUCTION 6 (CRR6)	Encodes a chloroplast thylakoid membrane protein. Required for the assembly/accumulation of the NAD(P)H dehydrogenase complex of the photosynthetic electron transport chain.
AT3G05936	2.91	0.85	3.34	1.73	>(0.0301066708422994)		hypothetical protein;(source:Araport11)
AT3G07350	5.58	11.88	3.51	4.82	<(1.64878202723909e-06)		Phosphorus (P) stress-inducible DUF506 gene family member.
AT3G09162	8.93	3.26	7.14	5.58	>(0.041765466641369)		hypothetical protein;(source:Araport11)
AT3G09390	278.66	166.94	339.73	339.27	>(0.000225825914710529)	METALLOTHIONEIN 2A (MT2A);ARABIDOPSIS THALIANA METALLOTHIONEIN-K (ATMT-K);ARABIDOPSIS THALIANA METALLOTHIONEIN-1 (ATMT-1)	metallothionein, binds to and detoxifies excess copper and other metals, limiting oxidative damage
AT3G10525	39.25	17.06	47.49	25.73	>(0.00940009547899862)	SIAMESE RELATED 1 (SMR1);LOSS OF GIANT CELLS FROM ORGANS (LGO)	Encodes LGO (loss of giant cells from organs) required for endoreduplication in sepal giant cell formation. Giant cells in both leaves and sepals are absent in lgo mutants. LGO is a member of a plant specific cell cycle inhibitor family SIAMESE and was originally named as SMR1(SIAMESE RELATED 1).
AT3G14440	1.24	5.25	1.79	3.35	<(0.0127837958226008)	NINE-CIS-EPOXYCAROTENOID DIOXYGENASE 3 (NCED3); (ATNCED3);SALT TOLERANT 1 (STO1);SUGAR INSENSITIVE 7 (SIS7)	Encodes 9-<i>cis</i>-epoxycarotenoid dioxygenase, a key enzyme in the biosynthesis of abscisic acid. Regulated in response to drought and salinity. Expressed in roots, flowers and seeds. Localized to the chloroplast stroma and thylakoid membrane.
AT3G15540	4.77	85.75	3.37	58.27	<(0.0490126651070034)	INDOLE-3-ACETIC ACID INDUCIBLE 19 (IAA19);MASSUGU 2 (MSG2)	Primary auxin-responsive gene. Involved in the regulation stamen filaments development. protein_coding INDOLE-3-ACETIC ACID INDUCIBLE 19 (IAA19)
AT3G16250	122.36	80.98	164.53	131.28	>(0.00229326594778716)	NDH-DEPENDENT CYCLIC ELECTRON FLOW 1 (NDF4);PHOTOSYNTHETIC NDH SUBCOMPLEX B 3 (PnsB3)	encodes a novel subunit of the chloroplast NAD(P)H dehydrogenase complex, involved in cyclic electron flow around photosystem I to produce ATP. Contains a 4Fe-4S cluster.
AT3G16800	11.5	27.18	11.56	13.02	<(2.29049726075176e-05)	E GROWTH-REGULATING 3 (EGR3)	EGR3 functions as a negative regulator of plant growth with prominent effect on plant growth during drought stress, EGR3 regulates microtubule organization and likely affects additional cytoskeleton and trafficking processes along the plasma membrane.
AT3G16910	50.6	28.45	83.66	51.12	>(1.16951361249094e-05)	ACYL-ACTIVATING ENZYME 7 (AAE7);ACETATE NON-UTILIZING 1 (ACN1); (BZU1)	Encodes a peroxisomal protein with acetyl-CoA synthetase activity that is responsible for the activation of acetate for entry into the glyoxylate cycle.
AT3G17520	1.41	0.44	4.49	3.35	>(4.83068557923326e-06)	(SSLEA); (LEA30)	Late embryogenesis abundant protein (LEA) family protein;(source:Araport11)
AT3G17930	75.38	39.93	67.23	60.91	>(0.0418730161234866)	DEFECTIVE ACCUMULATION OF CYTOCHROME B6/F COMPLEX (DAC)	Encodes a thylakoid membrane protein involved in the accumulation of the cytochrome b6/f complex.
AT3G21351	8.14	4.58	6.23	10.59	>(0.00127444274324013)		transmembrane protein;(source:Araport11)
AT3G21870	17.55	5.44	19.63	12.94	>(9.36800510292268e-05)	CYCLIN P2;1 (CYCP2;1)	cyclin p2;(source:Araport11)
AT3G22210	34.78	14.57	34.97	24.51	>(0.013675581081665)		transmembrane protein;(source:Araport11)
AT3G22840	11.93	3.21	14.59	5.35	>(0.00317617666613016)	(ELIP);EARLY LIGHT-INDUCABLE PROTEIN (ELIP1)	Encodes an early light-inducible protein.
AT3G23030	52.11	262.98	42.68	174.96	<(0.0342304604929128)		auxin inducible gene expressed in the nucleus
AT3G23880	9.13	4.44	11.95	8.12	>(0.00518352137962796)		F-box and associated interaction domains-containing protein;(source:Araport11)
AT3G25820	3.67	1.42	1.28	4.89	>(0.00262076495609427)	TERPENE SYNTHASE-LIKE SEQUENCE-1,8-CINEOLE (ATTPS-CIN); (TPS23);TERPENE SYNTHASE-LIKE SEQUENCE-1,8-CINEOLE (TPS-CIN)	Encodes the monoterpene 1,8-cineole synthase, atTPS-Cin. This polypeptide was also shown to synthesize other monoterpenes albeit in minor quantities. The same polypeptide is encoded at two different loci, the result of gene duplication: at3g25820 and at3g25830.
AT3G26180	14.45	8.51	19.74	13.38	>(0.00327330690394552)	CYTOCHROME P450, FAMILY 71, SUBFAMILY B, POLYPEPTIDE 20 (CYP71B20)	putative cytochrome P450
AT3G28270	20.4	6.03	36.36	14.52	>(3.58981986103457e-09)	AT14A-LIKE1 (AFL1)	AFL1 was first identified by immunoscreening an Arabidopsis expression library with antisera recognizing mammalian &#946;1-integrin. It is a peripheral membrane protein associated with endomembranes and plasmamembrane. Based on overexpression and knockdown phenotypes, AFL1 is postulated to function in regulation of growth and proline accumulation in response to drought. AFL1 protein co-localizes …
AT3G29575	6.76	20.99	7.77	10.19	<(4.73974570433248e-05)	ABI FIVE BINDING PROTEIN 3 (AFP3)	ABI five binding protein 3;(source:Araport11)
AT3G30180	10.65	26	13.46	15.58	<(0.00101281912843816)	(CYP85A2);BRASSINOSTEROID-6-OXIDASE 2 (BR6OX2)	Encodes a cytochrome p450 enzyme that catalyzes the last reaction in the production of brassinolide. It is capable of converting 6-deoxocastasterone into castasterone, a C-6 oxidation, as well as the further conversion of castasterone into brassinolide by a Baeyer-Villinger oxidation reaction at C-6, resulting in the formation of an unusual seven-membered lactone ring. The enzyme possesses high a…
AT3G46270	1.64	2.81	1.19	1.64	<(0.0322954426217921)		receptor protein kinase-like protein;(source:Araport11)
AT3G47070	452.02	204.05	348.36	372.65	>(0.00761635259076205)		thylakoid soluble phosphoprotein;(source:Araport11)
AT3G47340	2.31	9.5	1.98	3.23	<(3.67693732823584e-06)	GLUTAMINE-DEPENDENT ASPARAGINE SYNTHASE 1 (ASN1);DARK INDUCIBLE 6 (DIN6);ARABIDOPSIS THALIANA GLUTAMINE-DEPENDENT ASPARAGINE SYNTHASE 1 (AT-ASN1)	encodes a glutamine-dependent asparagine synthetase, the predicted ASN1 peptide contains a purF-type glutamine-binding domain, and is expressed predominantly in shoot tissues, where light has a negative effect on its mRNA accumulation. Expression is induced within 3 hours of dark treatment, in senescing leaves and treatment with exogenous photosynthesis inhibitor. Induction of gene expression was…
AT3G47430	39.63	11.83	51.2	29.45	>(2.29087099203478e-09)	PEROXIN 11B (PEX11B)	member of the peroxin11 (PEX11) gene family, located on the peroxisome membrane, controls peroxisome proliferation. The mRNA is cell-to-cell mobile.
AT3G48320	7.04	2.99	8.93	5.08	>(0.0023257250904423)	CYTOCHROME P450, FAMILY 71, SUBFAMILY A, POLYPEPTIDE 21 (CYP71A21)	putative cytochrome P450
AT3G50750	12.79	20	12.37	13.32	<(0.00252873607524094)	BES1/BZR1 HOMOLOG 1 (BEH1)	BES1/BZR1 homolog 1;(source:Araport11)
AT3G50800	1.29	12.9	1.41	4.89	<(0.00294820704988313)		PADRE protein.
AT3G51660	6.47	18.92	8.59	10.38	<(0.0030012337578064)	MIF/D-DT-LIKE 3 (MDL3)	Chemokine-like MDL protein; modulate flowering time and innate immunity in plants.
AT3G53170	2.77	5.26	4.23	3.44	<(0.046989260998025)		LOW protein: PPR containing protein;(source:Araport11)
AT3G54510	1.09	1.98	0.96	0.95	<(0.00529611761061256)	REDUCED HYPEROSMOLALITY-INDUCED CA2+ INCREASE 2.5 (OSCA2.5)	Early-responsive to dehydration stress protein (ERD4);(source:Araport11)
AT3G55240	12.85	72.57	4.53	18.04	<(7.10406100394632e-11)	(RPGE3)	Overexpression leads to PEL (Pseudo-Etiolation in Light) phenotype.
AT3G55630	29.99	18.08	52	33.63	>(8.01599898091928e-06)	DHFS-FPGS HOMOLOG D (ATDFD);DHFS-FPGS HOMOLOG D (DFD);FOLYLPOLYGLUTAMATE SYNTHETASE 3 (FPGS3)	Encodes one of the three folylpolyglutamate synthetase isoforms (FPGSs): FPGS1 (At5g05980, plastidic), FPGS2 (At3g10160, mitochondrial) and FPGS3 (At3g55630, cytosolic).
AT3G61830	4.25	12.57	4.82	7.2	<(0.00341049826402759)	AUXIN RESPONSE FACTOR 18 (ARF18)	auxin response factor 18;(source:Araport11)
AT3G61920	1.62	0.71	3.37	2.69	>(3.65005279481291e-05)		PADRE protein.
AT3G62070	3.31	6.11	2.31	3.5	<(0.0439714009449485)		hypothetical protein;(source:Araport11)
AT3G62410	317.18	146.48	446.69	397.32	>(1.41535680515582e-08)	CP12 DOMAIN-CONTAINING PROTEIN 2 (CP12-2);CP12 DOMAIN-CONTAINING PROTEIN 1 (CP12)	CP12-2 encodes a small peptide found in the chloroplast stroma. It belongs to the CP12 gene family thought to be involved in the formation of a supramolecular complex with glyceraldehyde-3-phosphate dehydrogenase (GAPDH) and phosphoribulokinase (PRK) embedded in the Calvin cycle. CP12-2 is coordinately regulated by light with the photosynthetic GAPDH and PRK. The annotation of this gene is based …
AT3G63160	784.92	444.3	1046.05	995.07	>(1.47567505785318e-06)	OUTER ENVELOPE PROTEIN 6 (OEP6);OUTER ENVELOPE PROTEIN 7.2 (OEP7.2)	Member of the Arabidopsis 7-kDa OEP family. Tail-anchored (TA) membrane protein which possesses a single C-terminal transmembrane domain targeting post-translationally to plastids.
AT4G00165	56.98	26.29	79.46	62.63	>(5.32975471700494e-08)		Bifunctional inhibitor/lipid-transfer protein/seed storage 2S albumin superfamily protein;(source:Araport11)
AT4G10120	34.06	13.35	53.09	26.53	>(0.000240683302373647)	(ATSPS4F);SUCROSE PHOSPHATE SYNTHASE 4F (SPS4F);SUCROSE PHOSPHATE SYNTHASE C (SPSC); (ATSPSC)	Encodes a sucrose-phosphate synthase.
AT4G10150	3.87	12.85	3.76	6.3	<(0.00244038244474252)	ARABIDOPSIS TOXICOS EN LEVADURA 7 (ATL07)	RING/U-box superfamily protein;(source:Araport11)
AT4G10510	0.59	1.16	0.68	0.57	<(0.0331590507407932)		Subtilase family protein;(source:Araport11)
AT4G11330	10.83	16.32	10.36	10.11	<(0.000488528324020776)	MAP KINASE 5 (MPK5);MAP KINASE 5 (ATMPK5)	MAP kinase
AT4G12005	0.2	2	1.4	0.34	<(0.0119530313616575)		hypothetical protein;(source:Araport11)
AT4G12320	24.41	8.39	47.06	22.42	>(1.57842759680178e-10)	CYTOCHROME P450, FAMILY 706, SUBFAMILY A, POLYPEPTIDE 6 (CYP706A6)	member of CYP706A
AT4G14400	2.85	0.94	4.53	2.54	>(8.63300943761415e-06)	ACCELERATED CELL DEATH 6 (ACD6); (DEG16)	encodes a novel protein with putative ankyrin and transmembrane regions. It is a member of one of the largest uncharacterized gene families in higher plants. The gene is involved in resistance to Pseudomonas syringae.
AT4G14690	10.15	5.85	9.8	9.16	>(0.0442790053273432)	EARLY LIGHT-INDUCIBLE PROTEIN 2 (ELIP2)	Encodes an early light-induced protein. ELIPs are thought not to be directly involved in the synthesis and assembly of specific photosynthetic complexes, but rather affect the biogenesis of all chlorophyll-binding complexes. A study (PMID 17553115) has shown that the chlorophyll synthesis pathway was downregulated as a result of constitutive ELIP2 expression, leading to decreased chlorophyll avai…
AT4G15440	2.98	1.48	4.2	3.01	>(0.000223435285477517)	HYDROPEROXIDE LYASE 1 (HPL1); (CYP74B2)	Encodes a hydroperoxide lyase. Also a member of the CYP74B cytochrome p450 family. In the ecotype Columbia (Col) the gene contains a 10-nucleotide deletion in its first exon that causes it to code for a truncated protein that results in a non-functional hydroperoxide lyase.
AT4G15480	1.81	0.71	3.49	1.42	>(0.0121985902811398)	(UGT84A1)	Encodes a protein that might have sinapic acid:UDP-glucose glucosyltransferase activity.
AT4G16690	6.68	4.01	16.03	7.92	>(6.62102969231827e-05)	ARABIDOPSIS THALIANA METHYL ESTERASE 16 (ATMES16);METHYL ESTERASE 16 (MES16)	Encodes a protein shown to have carboxylesterase activity, methyl IAA esterase activity, and methyl jasmonate esterase activity in vitro. This protein does not act on MeSA, MeGA4, or MEGA9 in vitro. Although MES16 is similar to MES17, a MeIAA hydrolase, two mes16 mutant lines (SALK_151578) and (SALK_139756) do not show altered sensitivity to MeIAA in root growth assays. MES16 transcripts appear t…
AT4G16780	4.9	113.75	6.15	62.14	<(0.0038211724609265)	HOMEOBOX PROTEIN 2 (ATHB-2); (HAT4);ARABIDOPSIS THALIANA HOMEOBOX PROTEIN 2 (ATHB2);HOMEOBOX PROTEIN 2 (HB-2)	Encodes a homeodomain-leucine zipper protein that is rapidly and strongly induced by changes in the ratio of red to far-red light. It is also involved in cell expansion and cell proliferation and in the response to auxin. The mRNA is cell-to-cell mobile.
AT4G17090	117.95	49.09	189.2	116.8	>(2.08102529372497e-10)	BETA-AMYLASE 8 (BMY8); (ATBAM3);BETA-AMYLASE 3 (BAM3);CHLOROPLAST BETA-AMYLASE (CT-BMY)	Encodes a beta-amylase targeted to the chloroplast. Transgenic BMY8 RNAi lines fail to accumulate maltose during cold shock suggesting that maltose accumulation coincides with BMY8 expression. Apart from maltose, the sugar content of the RNAi lines were similar to wildtype (glucose and sucrose unaffected).BAM3 activity declines 2 and 4 days after start of cold stress despite an increase in transc…
AT4G24972	11.47	17.59	10.31	9.73	<(0.000274692771630222)	TAPETUM DETERMINANT 1 (TPD1)	Encodes a novel small protein which is similar to proteins of unknown function from other plant species. TPD1 is involved in cell specification during anther and pollen development. Identified in a screen for male steriles. Mutants lack tapetal cells and have an increased number of microsporocytes. Expressed in flower buds, leaves and young seedlings. In anthers, TPD1 is expressed throughout poll…
AT4G28088	1.4	0.07	0.29	1.34	>(0.0117094823368195)		Low temperature and salt responsive protein family;(source:Araport11)
AT4G28240	40.7	101.78	39.82	57.37	<(0.00163117363335178)	WOUND-INDUCED POLYPEPTIDE 1 (WIP1)	Member of the wound-induced polypeptide (WIP) family. Positively regulates plant resistance against Pst DC3000 by enhancing PTI responses.
AT4G28720	1.19	22.58	1.6	13.26	<(0.004969211254792)	YUCCA 8 (YUC8);CYTOKININ INDUCED ROOT CURLING 2 (CKRC2); (YUCCA8)	Auxin biosynthetic gene regulated by RVE1. Overexpression leads to suppression of bri1 phenotype.
AT4G28740	26.41	16.66	26.98	25.08	>(0.00393835849670288)		LOW PSII ACCUMULATION-like protein;(source:Araport11)
AT4G30180	2.22	4.45	1.91	1.77	<(0.00836728913218376)	(HLH4)	Overexpression inhibits cell elongation and anthocyanin biosynthesis. Interacts with CIB5 and PRE1. By interacting with CIB5, interferes with the activity of CIB5, and thus inhibiting the transcription of cell elongation-related genes regulated by CIB5, including EXPANSINS8 and 11 (EXP8 and EXP11) and indole-3-acetic acid 7 and 17 (IAA7 and IAA17).
AT4G30460	30.28	18.28	30.42	28.4	>(0.0478005047950271)		glycine-rich protein;(source:Araport11)
AT4G31877	4.33	2.64	5.68	4.62	>(0.0252776485951123)	MICRORNA156C (MIR156C)	Encodes a microRNA that targets several SPL family members, including SPL3,4, and 5. By regulating the expression of SPL3 (and probably also SPL4 and SPL5), this microRNA regulates vegetative phase change. MicroRNAs are regulatory RNAs with a mature length of ~21-nucleotides that are processed from hairpin precursors by Dicer-like enzymes. MicroRNAs can negatively regulate gene expression by atte…
AT4G32340	44.6	24.97	67.06	50.48	>(0.000593383401719914)		Tetratricopeptide repeat (TPR)-like superfamily protein;(source:Araport11)
AT4G37770	0.06	39.13	0.13	10.84	<(5.03392293286024e-10)	1-AMINO-CYCLOPROPANE-1-CARBOXYLATE SYNTHASE 8 (ACS8)	Encodes an auxin inducible ACC synthase.
AT5G01410	202.45	125.1	209.29	194.48	>(0.00117547107008548)	(PDX1);ARABIDOPSIS THALIANA PYRIDOXINE BIOSYNTHESIS 1.3 (ATPDX1.3); (ATPDX1);PYRIDOXINE BIOSYNTHESIS 1.3 (PDX1.3);REDUCED SUGAR RESPONSE 4 (RSR4)	Encodes a protein predicted to function in tandem with PDX2 to form glutamine amidotransferase complex with involved in vitamin B6 biosynthesis.
AT5G02200	0.9	7.21	0.73	3.16	<(0.00641772939639214)	FAR-RED-ELONGATED HYPOCOTYL1-LIKE (FHL)	Encodes a small plant-specific protein with both nuclear localization and nuclear export signals that is specifically required, together with FHY1, for the light-regulated nuclear accumulation of phyA.
AT5G02540	5.78	69.8	4.55	28.2	<(7.02021569158647e-05)		NAD(P)-binding Rossmann-fold superfamily protein;(source:Araport11)
AT5G02580	3.07	10.33	3.16	6.7	<(0.0360177223731631)	(RPGE1)	mRNA expression activated by PIFs by directly binding to promoter; overexpression causes pale leaves. Disrupts the homodimerization of GLK1 by interacting with its dimerization domain and debilitates the DNA-binding activity of GLK1. RPGE-GLK regulatory pairs regulate photosynthetic gene expression downstream of PIFs.
AT5G04190	4.92	14.58	3.38	7.28	<(4.14688846328633e-05)	PHYTOCHROME KINASE SUBSTRATE 4 (PKS4)	Encodes phytochrome kinase substrate 4, a phytochrome signaling component involved in phototropism. It is phosphorylated in a phot1-dependent manner in vitro. Phosphorylation is transient and regulated by a type 2- protein phosphatase.
AT5G05965	0.07	1.77	0.08	0.41	<(0.0146826901455219)		cell wall RBR3-like protein;(source:Araport11)
AT5G06760	2.85	1.15	3.11	3.7	>(0.000762339283493157)	LATE EMBRYOGENESIS ABUNDANT 4-5 (AtLEA4-5);LATE EMBRYOGENESIS ABUNDANT 4-5 (LEA4-5)	Encodes LEA4-5, a member of the Late Embryogenesis Abundant (LEA) proteins which typically accumulate in response to low water availability conditions imposed during development or by the environment. Most of the diverse set of LEA proteins can be grouped according to properties such as high hydrophilicity and high content of glycine or other small amino acids in what has been termed hydrophilins…
AT5G07010	1.3	14.74	1.36	8.8	<(0.00761177092291)	ARABIDOPSIS THALIANA SULFOTRANSFERASE 2A (ATST2A);SULFOTRANSFERASE 2A (ST2A)	Encodes a sulfotransferase that acts specifically on 11- and 12-hydroxyjasmonic acid. Transcript levels for this enzyme are increased by treatments with jasmonic acid (JA), 12-hydroxyJA, JA-isoleucine, and 12-oxyphytodienoic acid (a JA precursor).
AT5G07990	4.82	2.86	7.58	4.67	>(0.0281185287139772)	TRANSPARENT TESTA 7 (TT7); (D501);CYTOCHROME P450 75B1 (CYP75B1)	Required for flavonoid 3' hydroxylase activity. Enzyme abundance relative to CHS determines Quercetin/Kaempferol metabolite ratio. The mRNA is cell-to-cell mobile.
AT5G08130	15.06	84.77	22.35	41.75	<(2.51632506038651e-05)	BES1-INTERACTING MYC-LIKE1 (BIM1)	Encodes a basic helix-loop-helix (bHLH) family protein BIM1 (BES1-INTERACTING MYC-LIKE 1), involved in brassinosteroid signaling. It synergistically interacts with BES1 to bind to E box sequences (CANNTG). Positively modulates the shade avoidance syndrome in Arabidopsis seedlings.
AT5G08640	51.46	31.83	65.02	49.78	>(0.00207131135679329)	FLAVONOL SYNTHASE (FLS); (ATFLS1);FLAVONOL SYNTHASE 1 (FLS1)	Encodes a flavonol synthase that catalyzes formation of flavonols from dihydroflavonols. Co-expressed with CHI and CHS (qRT-PCR).
AT5G09820	12.23	7.58	19.41	12.79	>(0.00320749671124842)	FIBRILLIN5 (FBN5)	Encodes fibrillin 5 (FBN5). Located in chloroplast stroma. Essential for plastoquinone-9 biosynthesis. Stimulates enzymatic activity of solanesyl diphosphate synthases (SPS) 1 and 2 through binding to solanesyl moiety. Two splicing variants, named FBN5-A shorter one and FBN5-B longer one. FBN5-B is the protein detected in chloroplast stroma. Involved in plastoquinone biosynthesis.
AT5G12050	17.02	193.69	12.32	103.35	<(0.000305801409264355)	BIG GRAIN 1 (BG1)	rho GTPase-activating protein;(source:Araport11)
AT5G16023	2.13	75.31	2.3	18.25	<(0.00214880523244959)	ROTUNDIFOLIA LIKE 18 (RTFL18);DEVIL 1 (DVL1)	Encodes a plant peptide that could be involved in the coordination of socket cell development in wild-type plants.
AT5G16030	115.16	195.36	90.47	92.81	<(7.65007045513825e-07)		mental retardation GTPase activating protein;(source:Araport11)
AT5G17040	1.76	0.6	2.78	1.79	>(0.000442178322760897)		UDP-Glycosyltransferase superfamily protein;(source:Araport11)
AT5G17310	53.78	35.71	87.26	62.55	>(1.23471713618627e-05)	UDP-GLUCOSE PYROPHOSPHORYLASE 2 (UGP2)	UDP-glucose pyrophosphorylase, functions redundantly with UGP1 for starch biosynthesis during pollen development.
AT5G18050	2.36	49.2	0.38	30.47	<(0.0183426666077553)	SMALL AUXIN UP RNA 22 (SAUR22)	SAUR-like auxin-responsive protein family;(source:Araport11)
AT5G18060	3.22	45.84	2.1	26.66	<(0.00216973553553576)	SMALL AUXIN UP RNA 23 (SAUR23)	SAUR-like auxin-responsive protein family;(source:Araport11)
AT5G20190	60.75	96.01	55.09	56.16	<(0.00115406978573816)		Tetratricopeptide repeat (TPR)-like superfamily protein;(source:Araport11)
AT5G22500	5.37	14.85	5.77	8.56	<(0.00962217567098607)	FATTY ACID REDUCTASE 1 (FAR1)	Encodes a member of the eight-member gene family encoding alcohol-forming fatty acyl-CoA reductases (FARs) identified in Arabidopsis thaliana. Three of the FARs, FAR1 (At5g22500), FAR4 (At3g44540) and FAR5 (At3g44550), are shown to generate the fatty alcohols found in root, seed coat, and wound-induced leaf tissue.
AT5G24105	11.82	5.52	13.91	10.39	>(0.00156921513126263)	ARABINOGALACTAN PROTEIN 41 (AGP41)	Encodes a putative arabinogalactan-protein (AGP41).
AT5G24210	4.93	1.39	7.28	3.74	>(1.63679750531383e-06)	(PRLIP1)	alpha/beta-Hydrolases superfamily protein;(source:Araport11)
AT5G25120	11.23	5	16.85	8.11	>(0.00190745440985014)	CYTOCHROME P450, FAMILY 71, SUBFAMILY B, POLYPEPTIDE 11 (CYP71B11)	putative cytochrome P450 The mRNA is cell-to-cell mobile.
AT5G25190	3.39	30.61	3.63	15.04	<(0.000455024666286063)	ETHYLENE AND SALT INDUCIBLE 3 (ESE3)	encodes a member of the ERF (ethylene response factor) subfamily B-6 of ERF/AP2 transcription factor family. The protein contains one AP2 domain. There are 12 members in this subfamily including RAP2.11.
AT5G26270	14.56	23.71	9.16	8.98	<(3.9972713871767e-11)		transmembrane protein;(source:Araport11)
AT5G26920	0.91	2.48	1.48	1.34	<(0.0192344562980885)	CAM-BINDING PROTEIN 60-LIKE G (CBP60G)	Encodes a calmodulin-binding protein CBP60g (calmodulin binding protein 60-like.g). The calmodulin-binding domain is located near the N-terminus; calmodulin binding is dependent on Ca(2+). Inducible by both bacterial pathogen and MAMP (microbe-associated molecular pattern) treatments. Bacterial growth is enhanced in cbp60g mutants. cbp60g mutants also show defects in salicylic acid (SA) accumulat…
AT5G35777	1.06	0.61	4.42	2.05	>(1.04240331500273e-09)		transposable_element_gene;(source:Araport11);copia-like retrotransposon family, has a 2.0e-67 P-value blast match to GB:CAA72989 open reading frame 1 (Ty1_Copia-element) (Brassica oleracea);(source:TAIR10)
AT5G39210	31.49	18.2	50.83	32.58	>(0.00615778176375857)	CHLORORESPIRATORY REDUCTION 7 (CRR7)	Encodes a protein of the chloroplastic NAD(P)H dehydrogenase complex (NDH Complex) involved in respiration, photosystem I (PSI) cyclic electron transport and CO2 uptake. The product of this gene appears to be essential for the stable formation of the NDH Complex. The mRNA is cell-to-cell mobile.
AT5G39860	9.91	51.88	6.03	26.65	<(0.000920214070358055)	PACLOBUTRAZOL RESISTANCE1 (PRE1);BASIC HELIX-LOOP-HELIX PROTEIN 136 (BHLH136);BANQUO 1 (BNQ1)	Encodes PRE1 (PACLOBUTRAZOL RESISTANCE1). PRE1 and IBH1 form a pair of antagonistic HLH/bHLH transcription factors that function downstream of BZR1 to mediate brassinosteroid regulation of cell elongation. BNQ1 is directly and negatively regulated by AP3 and PI in petals.Required for appropriate regulation of flowering time.
AT5G44120	2.43	0.3	6	2.81	>(0.0174904461921643)	CRUCIFERINA (CRA1); (CRU1);CRUCIFERINA (ATCRA1)	Encodes a 12S seed storage protein. The Landsberg erecta genome contains another copy of 12S globulin gene, CRA2, which is located tandemly with CRA1. Protein is tyrosine-phosphorylated and its phosphorylation state is modulated in response to ABA in Arabidopsis thaliana seeds.
AT5G44260	0.92	17.4	0.89	5.87	<(5.4589730315258e-07)	TANDEM CCCH ZINC FINGER PROTEIN 5 (TZF5); (ATC3H61); (ATTZF5)	Encodes a Tandem CCCH Zinc Finger protein. Interacts and co-localizes with MARD1 and RD21A in processing bodies (PBs) and stress granules (SGs).
AT5G44569	2.87	1.04	2.55	2.17	>(0.0433270804732667)		other_RNA;(source:Araport11)
AT5G44580	120.67	73.89	128.25	120.22	>(0.000483490588163281)	(PROSCOOP10)	transmembrane protein;(source:Araport11)
AT5G48850	1.49	4.71	1.16	2.23	<(0.0250781298149141)	SULPHUR DEFICIENCY-INDUCED 1 (SDI1);SULPHUR DEFICIENCY-INDUCED 1 (ATSDI1)	Homologous to the wheat sulphate deficiency-induced gene sdi1. Expression in root and leaf is induced by sulfur starvation. Knockout mutants retained higher root and leaf sulfate concentrations, indicating a role in regulation of stored sulfate pools.
AT5G49300	6.86	11.09	7.94	5.94	<(0.00297731415573635)	GATA TRANSCRIPTION FACTOR 16 (GATA16)	Encodes a member of the GATA factor family of zinc finger transcription factors.
AT5G49340	0.48	1.16	1.04	0.54	<(0.0464960012660008)	TRICHOME BIREFRINGENCE-LIKE 4 (TBL4)	Encodes a member of the TBL (TRICHOME BIREFRINGENCE-LIKE) gene family containing a plant-specific DUF231 (domain of unknown function) domain. TBL gene family has 46 members, two of which (TBR/AT5G06700 and TBL3/AT5G01360) have been shown to be involved in the synthesis and deposition of secondary wall cellulose, presumably by influencing the esterification state of pectic polymers. A nomenclature…
AT5G51390	2.82	0.86	2.52	2	>(0.0482355111005895)		hypothetical protein;(source:Araport11)
AT5G52780	93.9	51.3	98	89.06	>(0.0140219898689058)	PAM68-LIKE (PAM68L)	Chloroplast NAD(P)H dehydrogenase complex assembly factor.
AT5G52790	5.32	8.52	3.63	4.82	<(0.000430913458031228)		CBS domain protein with a domain protein (DUF21);(source:Araport11)
AT5G54470	2.23	5	1.07	2.17	<(0.0054433039488409)	B-BOX DOMAIN PROTEIN 29 (BBX29)	B-Box transcription factor (TF) family protein which integrates photomorphogenic signaling with defense responses by promoting flavonoid, sinapate and glucosinolate accumulation in leavees. Orchestrates the accumulation of specific light-induced metabolites and regulates resistance against pathogens and herbivores.
AT5G54585	10.3	17.65	4.22	7.38	<(0.000152096272918483)		hypothetical protein;(source:Araport11)
AT5G55410	1.05	0.19	3.99	1.58	>(0.0212361446254105)		Bifunctional inhibitor/lipid-transfer protein/seed storage 2S albumin superfamily protein;(source:Araport11)
AT5G56840	1.55	0.69	2.42	1.69	>(0.012453814393388)		myb-like transcription factor family protein;(source:Araport11)
AT5G57220	3.83	10.44	4.08	4.99	<(0.000875731337799407)	CYTOCHROME P450, FAMILY 81, SUBFAMILY F, POLYPEPTIDE 2 (CYP81F2)	member of CYP81F, involved in glucosinolate metabolism. Mutants had impaired resistance to fungi. The mRNA is cell-to-cell mobile.
AT5G57660	48.19	133.2	33.14	60.98	<(5.39340384975937e-08)	(ATCOL5);CONSTANS-LIKE 5 (COL5);B-BOX DOMAIN PROTEIN 6 (BBX6)	CONSTANS-like 5;(source:Araport11)
AT5G58770	29.12	10.47	27.16	16.12	>(0.00565381571881651)	CIS-PRENYLTRANSFERASE 7 (CPT7); (ATCPT7); (ATCPT4);CIS-PRENYLTRANSFERASE 4 (CPT4)	AtCPT7 synthesizes medium-chain polyprenols of approximately 55 carbons in length. The enzyme utlizes geranylgeranyl pyrophosphate (GGPP) and isopentenyl pyrophosphate (IPP) as substrates. The enzymatic product accumulates into plastdial membranes (DOI:10.1105/tpc.16.00796).
AT5G59070	2.13	5.9	1.48	3.24	<(0.0124564410276263)		UDP-Glycosyltransferase superfamily protein;(source:Araport11)
AT5G60270	3.2	1.91	4.8	3.65	>(0.000541595795274274)	L-TYPE LECTIN RECEPTOR KINASE I.7 (LECRK-I.7)	Concanavalin A-like lectin protein kinase family protein;(source:Araport11)
AT5G60840	16.31	33.39	14.64	21.39	<(0.0321884748203617)		hypothetical protein;(source:Araport11)
AT5G60860	12.33	30.37	11.58	16.2	<(1.18647401434398e-05)	RAB GTPASE HOMOLOG A1F (RABA1f);RAB GTPASE HOMOLOG A1F (AtRABA1f)	RAB GTPase homolog A1F;(source:Araport11)
AT5G61412	1.8	0.41	2.15	1.57	>(0.0156564269317914)		hypothetical protein;(source:Araport11)
AT5G62140	49.4	27.98	72.98	42.8	>(0.00814148565159706)		ATP-dependent Clp protease ATP-binding subunit;(source:Araport11)
AT5G62280	16.85	133.39	5.12	80.72	<(0.00312250065297284)		DUF1442 family protein (DUF1442);(source:Araport11)
AT5G62470	4.82	8.91	6.19	5.61	<(0.00904113771172114)	MYB DOMAIN PROTEIN 96 (MYB96)	Encodes a R2R3 type Myb transcription factor whose expression is strongly induced by abscisic acid. Mediates abscisic acid signaling during drought stress response. Promotes seed fatty acid accumulation.
AT5G64480	18.52	10.97	17.15	17.27	>(0.0354773326271166)		hypothetical protein;(source:Araport11)
AT5G65140	2.06	8.05	2.34	4.49	<(0.00226141924383739)	TREHALOSE-6-PHOSPHATE PHOSPHATASE J (TPPJ)	Haloacid dehalogenase-like hydrolase (HAD) superfamily protein;(source:Araport11)
AT5G66940	4.14	7.76	4.9	3.82	<(0.0202893161210824)	(ATDOF5.8)	Encodes a nuclear localized DOF-domain binding transcription factor.
AT5G67020	1.26	2.94	1.6	1.81	<(0.045463359914018)		hypothetical protein;(source:Araport11)
ATCG00030	13.93	5.31	12.56	16.83	>(0.022344324477622)	(TRNA LYS); (TRNK-UUU);TRNALYS (TRNK)	Lysine tRNA
ATCG00920	1.94	1.17	1.56	2.72	>(0.00267219896116623)	RIBOSOMAL RNA16S (RRN16S.1)	chloroplast-encoded 16S ribosomal RNA
ATCG01210	2.52	1.37	1.92	3.24	>(0.00438409619969812)	RIBOSOMAL RNA 16S (RRN16S.2)	chloroplast-encoded 16S ribosomal RNA
ATMG00160	1.05	0.5	1.28	1.5	>(0.0169734111740575)	CYTOCHROME OXIDASE 2 (COX2)	cytochrome c oxidase subunit 2
