# Supplementary material for: Promotion of shade avoidance by BBX5 involves activation of PIF4 along with auxin biosynthetic and signaling genes
Source: PLoS Genet. 2026 Jun 5;22(6):e1012177. doi: 10.1371/journal.pgen.1012177 (PMC13252834; doi:10.1371/journal.pgen.1012177)
Supplement: S3 Table — (XLSX) [file pgen.1012177.s013.xlsx]

## Sheet: Sheet1
S3 Table. List of primers used in this study
Primer name	Primer sequences (5’→3’)	Construct name
Plasmid Constructs
bbx5-DT1-BsF	ATATATGGTCTCGATTGTGCGATTCAAAAGTCCACGGTT	pHEE401E-BBX5
bbx5-DT1-F0	TGTGCGATTCAAAAGTCCACGGTTTTAGAGCTAGAAATAGC
bbx5-DT2-R0	AACCGTTATGCGTCACGTGCGACAATCTCTTAGTCGACTCTAC
bbx5-DT2-BsR	ATTATTGGTCTCGAAACCGTTATGCGTCACGTGCGAC
1300-SalI-BBX5pro-F	CAAGCTTGCATGCCTGCAGGTCGACCTGCAACTACCTGACGCGGC	pCAMBIA1300-BBX5pro:BBX5-GFP
1300-XbaI-BBX5-R	CTCCTTTACTGGTACCCGGGGATCCAAATGTAGGTACAAGTCCGA
1307-XbaI-BBX5-F	CCGCGGTGGCGGCCGCTCTAGAATGGCGTCAAAGCTCTGCGA	pCAMBIA1307-35Spro:BBX5-FLAG
1307-KpnI-BBX5-R	AGTCGACGGTATCGATAAGCTTAAATGTAGGTACAAGTCCGA
nLUC-KpnI-BBX5-F	ACGGGGGACGAGCTCGGTACCATGGCGTCAAAGCTCTGCGA	pCAMBIA1300-LUCN-BBX5
nLUC-SalI-BBX5-R	CGCGTACGAGATCTGGTCGACAAATGTAGGTACAAGTCCGA
cLUC-KpnI-phyB-F	TACGCGTCCCGGGGCGGTACCATGGTTTCCGGAGTCGGGG	pCAMBIA1300-LUCC-phyB
cLUC-SalI-phyB-R	ACGAAAGCTCTGCAGGTCGACCTAATATGGCATCATCAGCA
cLUC-KpnI-COP1-F	TACGCGTCCCGGGGCGGTACCATGGAAGAGATTTCGACGGA	pCAMBIA1300-LUCC-COP1
cLUC-SalI-COP1-R	ACGAAAGCTCTGCAGGTCGACTCACGCAGCGAGTACCAGAA
AD-EcoRI-BBX5-F	GCCATGGAGGCCAGTGAATTCATGGCGTCAAAGCTCTGCGA	pGADT7-BBX5
AD-BamHI-BBX5-R	CAGCTCGAGCTCGATGGATCCCTAAAATGTAGGTACAAGTC
AD-EcoRI-BBX5-N-F	GCCATGGAGGCCAGTGAATTCATGGCGTCAAAGCTCTGCGA	pGADT7-BBX5-N
AD-BamHI-BBX5-N-R	CAGCTCGAGCTCGATGGATCCCTAACTAGAGACGGAATCGTAAA
AD-EcoRI-BBX5-M-F	GCCATGGAGGCCAGTGAATTCATGGACGGTTCCGTTAAACACAC	pGADT7-BBX5-M
AD-BamHI-BBX5-M-R	CAGCTCGAGCTCGATGGATCCCTAATCAGCCACCGAACCACCAT
AD-EcoRI-BBX5-C-F	GCCATGGAGGCCAGTGAATTCATGGTATCGTATCCTTACGGTGG	pGADT7-BBX5-C
AD-BamHI-BBX5-C-R	CAGCTCGAGCTCGATGGATCCCTAAAATGTAGGTACAAGTC
AD-EcoRI-BBX5-F	GCCATGGAGGCCAGTGAATTCATGGCGTCAAAGCTCTGCGA	pGADT7-BBX5V259A/P260A
AD-EcoRI-BBX5V259A/P260A-F	TTGTAGTCTTTGGATTGGGAAGAGCAGCAGCAGCAGCAGCTTCTTCCTCCTCTTCTTCACGG
AD-BamHI-BBX5V259A/P260A-R	CCGTGAAGAAGAGGAGGAAGAAGCTGCTGCTGCTGCTGCTCTTCCCAATCCAAAGACTACAA
AD-BamHI-BBX5-R	CAGCTCGAGCTCGATGGATCCCTAAAATGTAGGTACAAGTC
BD-EcoRI-COP1-F	TGCATATGGCCATGGAGGCCGAATTCATGGAAGAGATTTCGACGGA	pGBKT7-COP1
BD-BamHI-COP1-R	TGCGGCCGCTGCAGGTCGACGGATCCTCACGCAGCGAGTACCAGAA
0800-KpnI-YUC8pro-F	GAATTCGAGCTCGGTACCTATAATATTTTCTCTAATATAATA	pGreen0800-YUC8pro:LUC
0800-NcoI-YUC8pro-R	AGCACATGCCTCGAGGTCGACTCTTTTTTTATAAGTTTCTTTAAT
0800-KpnI-IAA19pro-F	GAATTCGAGCTCGGTACCAAGAAACATGAGACATGTCACAAT	pGreen0800-IAA19pro:LUC
0800-NcoI-IAA19pro-R	AGCACATGCCTCGAGGTCGACTTCTTGAACTTCTTTTTTTCCTCT
0800-XbaI-PIF4pro-F	CGCGGTGGCGGCCGCTCTAGAATGGAACACCAAGGTTGGAG	pGreen0800-PIF4pro:LUC
0800-KpnI-PIF4pro-R	TCAGCGTACCGAATTGGTACCCTAGTGGTCCAAACGAGAAC
His-TF-EcoRI-BBX5-F	TCGGTACCCTCGAGGGATCCGAATTCATGGCGTCAAAGCTCTGCGA	pCold-His-TF-BBX5
His-TF-HindIII-BBX5-R	TATCTAGACTGCAGGTCGACAAGCTTCTAAAATGTAGGTACAAGTC
RT-qPCR primers
qRT-BBX5-F	GTGGATGTGTGAAGTGTGCGAG
qRT-BBX5-R	CGTAAAACGGAGTAACGGGAAC
qRT-PIF4-F	TCAGATGCAGCCGATGGAGATG
qRT-PIF4-R	CGACGGTTGTTGACTTTGCTGTC
qRT-YUC8-F	GACTGCTCGGTTCGATGAGAC
qRT-YUC8-R	TGAATCACCTCACCGGAAAAC
qRT-IAA19-F	AAATGGAGAAGGAAGGAC
qRT-IAA19-R	ACCACCAGATGAAACGAC
qRT-PP2A-F	TATCGGATGACGATTCTTCGTGCAG
qRT-PP2A-R	GCTTGGTCGACTATCGGAATGAGAG
ChIP-qPCR primers
ChIP-PIF4-P1-F	CGGGCGTACCACTCCAATTA
ChIP-PIF4-P1-R	CGCGGAATGAACGGATCAAC
ChIP-PIF4-P2-F	CAAAAACACCCTCAAATCATTGT
ChIP-PIF4-P2-R	AGAAGAAGAAGATGAGAGAGGTTCA
ChIP-PIF4-P3-F	ATTTGGAAATAACTATTTTGCAAG
ChIP-PIF4-P3-R	GTCAGATCTCTGGAGACATTTCA
ChIP-YUC8-P-F	TTCCTCATCCTCTCCACGTG
ChIP-YUC8-P-R	GAAGGGTGATTCTTTGTGGGAC
ChIP-IAA19-P1-F	TGGGATGTTAGGAGAAGGAGAT
ChIP-IAA19-P1-R	AGAGACAGGTCAACTGAGGAT
ChIP-PP2A-F	CGGCTTTCATGATTCCCTCT
ChIP-PP2A-R	GCCTTAAGCTCCGTTTCCTACTT
Genotyping primers
BBX5-F	ATTAGACCGCTTTGTCCGCT
BBX5-R	CACGGCTTCCGTTACCATCT
