# Supplementary material for: Promotion of shade avoidance by BBX5 involves activation of PIF4 along with auxin biosynthetic and signaling genes
Source: PLoS Genet. 2026 Jun 5;22(6):e1012177. doi: 10.1371/journal.pgen.1012177 (PMC13252834; doi:10.1371/journal.pgen.1012177)
Supplement: S1 Data — (XLSX) [file pgen.1012177.s014.xlsx]

## Sheet: Fig1B
Hypocotyl length
WL					Low R/FR
col-0	bbx5-1	bbx5-2	BBX5pro:BBX5-GFP #1	BBX5pro:BBX5-GFP #2	col-0	bbx5-1	bbx5-2	BBX5pro:BBX5-GFP #1	BBX5pro:BBX5-GFP #2
2.896	3.526	3.282	3.674	2.816	6.897	5.749	5.266	6.183	8.532
2.39	2.886	3.744	3.756	4.656	5.242	4.839	5.647	6.851	8.065
2.786	3.162	3.034	3.775	3.891	5.625	4.879	4.515	6.876	8.861
2.703	2.682	3.14	4.069	3.346	5.221	5.181	5.597	7.944	5.845
2.618	3.278	3.413	3.475	2.655	5.66	5.267	4.401	8.732	7.164
3.176	3.106	3.3	3.233	3.531	7.059	5.111	5.692	6.915	5.936
2.858	3.493	3.189	2.421	2.366	6.666	6.236	6.139	7.218	6.439
2.72	3.869	2.789	3.045	4.045	6.505	5.423	6.361	6.089	7.473
2.986	3.234	3.445	2.882	3.081	5.795	5.73	5.351	8.231	6.946
3.078	2.885	2.898	3.037	5.447	6.988	3.99	5.299	7.554	6.814
3.286	3.022	3.043	2.842	4.944	6.573	4.854	5.516	6.539	6.121
3.29	3.46	3.115	2.953	4.614	5.487	3.979	4.606	7.193	6.096
2.86	3.265	2.485	4.632	3.98	5.382	5.798	5.875	8.158	5.806
2.859	2.779	2.927	2.831	3.906	5.908	5.765	6.037	7.039	5.658
3.762	3.913	2.78	3.333	2.198	5.112	4.85	4.389	7.137	6.995
2.778	3.373	3.629	3.125	3.149	6.109	5.027	5.112	7.829	6.774
2.548	2.712	2.884	3.377	4.209	5.823	5.072	5.107	6.492	6.571
2.326	2.237	3.044	2.996	4.999	5.648	4.944	5.001	7.559	5.882
3.635	3.074	2.806	3.271	5.365	6.289	5.185	4.949	6.53	5.82
2.722	2.495	3.093	2.852	4.074	5.881	4.879	5.651	7.673	6.088
2.896	2.39	2.786	2.703	2.618	3.176	2.858	2.72	2.986	3.078	3.286				2.722
3.526	2.886	3.162	2.682	3.278	3.106	3.493	3.869	3.234	2.885	3.022				2.495
3.282	3.744	3.034	3.14	3.413	3.3	3.189	2.789	3.445	2.898	3.043				3.093
3.674	3.756	3.775	4.069	3.475	3.233	2.421	3.045	2.882	3.037	2.842				2.852
2.816	4.656	3.891	3.346	2.655	3.531	2.366	4.045	3.081	5.447	4.944				4.074
6.897	5.242	5.625	5.221	5.66	7.059	6.666	6.505	5.795	6.988	6.573				5.881
5.749	4.839	4.879	5.181	5.267	5.111	6.236	5.423	5.73	3.99	4.854				4.879
5.266	5.647	4.515	5.597	4.401	5.692	6.139	6.361	5.351	5.299	5.516				5.651
6.183	6.851	6.876	7.944	8.732	6.915	7.218	6.089	8.231	7.554	6.539				7.673
8.532	8.065	8.861	5.845	7.164	5.936	6.439	7.473	6.946	6.814	6.121				6.088

## Sheet: Fig1E
Petiole length
WL					Low R/FR
col-0	bbx5-1	bbx5-2	BBX5pro:BBX5-GFP #1	BBX5pro:BBX5-GFP #2	col-0	bbx5-1	bbx5-2	BBX5pro:BBX5-GFP #1	BBX5pro:BBX5-GFP #2
1	1	1	1	1.1	1.9	1.4	1.6	2.1	2.1
1.1	1	1.2	1	0.9	1.7	1.4	1.5	2.3	2.1
1.2	1	1.1	1	1.1	1.6	1.8	1.7	1.8	1.9
1.2	1	1	0.9	1.2	1.8	1.7	1.7	2	1.8
1	1.2	1.1	1	1.1	1.8	1.6	1.4	1.7	2
1.1	1.1	1.1	1	1.1	1.6	1.8	1.3	2	1.8
1	1	1.1	1.1	1	1.7	1.5	1.7	2	2
1.2	1.2	1.2	1.1	1.1	1.4	1.4	1.4	2.4	1.9
0.9	1.2	1	1	1.1	1.7	1.5	1.4	2.4	2.1
1.1	1.1	1	1.1	1.2	1.7	1.5	1.6	2.4	1.9
1.1	0.9	1.3	1.2	1.2	1.8	1.6	1.7	2.2	2
1.1	1	1.1	1.1	1.2	1.8	1.6	1.8	2.2	1.9
1.1	1	1.1	1	1.1	1.8	1.5	1.6	2	2.1
1.1	1	1.2	1	1.2	1.9	1.4	1.5	1.8	2
1	1	1	1.1	1.1	1.6	1.5	1.6	1.8	2.2
1	1	1	1.2	1.2	1.7	1.6	1.6	2.1	2
1.1	0.9			1.1	1.4	1.6	1.6	1.9	1.7
1	0.9			1	1.8	1.6	1.5		1.7
1				1.1	1.6	1.8	1.5		2
1				1.2	1.7	1.8	1.6		2.1
				1	1.7	1.5
				1	1.8	1.5

## Sheet: Fig2E
Hypocotyl length
WL						Low R/FR
Col	bbx5-1	phyb-9	bbx5-1 phyb-9	BBX5pro:BBX5-GFP #1	BBX5pro:BBX5-GFP phyb-9 #1	Col	bbx5-1	phyb-9	bbx5-1 phyb-9	BBX5pro:BBX5-GFP #1	BBX5pro:BBX5-GFP phyb-9 #1
2.045	2.359	7.465	7.374	2.192	7.112	6.547	6.11	7.249	6.389	6.434	7.122
2.006	2.251	8.657	5.945	2.231	7.114	7.503	5.559	8.316	5.877	9.453	8.214
1.963	1.936	7.359	6.053	1.781	7.309		6.387	7.88	6.936	7.531	6.904
1.889	2.003	8.07	6.901	2.329	7.444	6.575	6.666	7.011	7.482	8.002	9.846
2.153	1.861	8.402		1.576	7.492	7.31	7.133	8.091	7.292	6.648	7.124
2.067	2.042	7.6	7.075	1.884	7.651	7.315	6.119	8.337	7.603	6.696	9.446
2.225	1.965	8.244	7.909	1.804	7.914	7.764	6.458	9.092	6.913	7.814	8.133
2.122	2.457	8.255	5.979	1.847	7.986	7.165	5.918	6.202	6.749	7.105	7.644
1.687	2.003	6.297	7.133	2.004	8.099	7.436	6.503	7.277	6.776	8.56	7.708
1.847	1.89	7.301	7.235	1.768	8.137	7.831	5.715	6.397	7.629	8.594	8.219
1.741	1.908	9.126	6.413	1.795	8.269	7.232	6.164	8.426	6.151	9.792	8.454
1.985	2.293	7.064	7.148	1.528	8.37	7.032	7.246	7.516	8.013	8.79	6.879
1.946	2.323	6.833	7.898	2.177	8.402	7.76	5.25	6.031	6.662	7.759	9.428
1.994	1.883	8.324	5.941	1.591	8.694	7.376	7.099	8.108	7.515	8.813	9.076
1.869	1.861	7.866	6.987	1.804	8.701	7.032	5.992		6.625	6.671	9.569
2.009	1.951	8.629	6.995	2.211	8.702	6.891	5.825		6.082	6.487	6.89
1.895	1.804	6.549	6.839	1.803	8.833	6.671	6.043			7.333	7.954
1.837	1.827	7.99	6.519	1.826	9.056		7.258			8.83	9.912
2.238	1.782	8.155	6.574	1.896	9.063					8.503	8.489
1.867		7.205	6.427	1.945	9.083					6.822	9.679
2.162		7.131		1.679	9.225					7.173	10.104
		7.04			9.292					7.558	8.082
					9.374						7.493
					9.497
					9.716

## Sheet: Fig3H
Hypocotyl length
WL						Low R/FR
Col	bbx5-1	cop1-6	bbx5-1 cop1-6	BBX5pro:BBX5-GFP #1	BBX5pro:BBX5-GFP cop1-6 #1	Col	bbx5-1	cop1-6	bbx5-1 cop1-6	BBX5pro:BBX5-GFP #1	BBX5pro:BBX5-GFP cop1-6 #1
2.26197	2.12805	1.1769	0.94249	2.40037	0.78954	5.94262	4.1033	1.09229	0.997603	7.54387	1.37356
1.77307	2.05242	1.04764	1.0392	2.79621	0.809208	5.2343	3.78284	1.15665	1.02203	5.85325	1.40056
2.20529	2.83429	1.26355	0.757528	2.74411	0.833575	5.59842	4.30418	1.16849	1.06769	6.58992	1.42543
2.19082	2.3006	0.981709	0.714816	2.14874	0.984507	5.20998	4.31004	1.18308	1.09251	5.28595	1.42798
1.88081	2.33975	0.981308	0.915411	1.77012	0.929049	6.35224	4.14653	1.18982	1.17271	7.39139	1.4348
1.60378	2.34516	1.03397	0.840186	1.68258	1.04981	6.34061	4.5862	1.20049	1.17686	7.41308	1.45566
2.08933	2.24207	1.38068	1.00743	1.90324	1.13738	5.84988	4.87238	1.22486	1.18462	5.24254	1.48792
2.46173	2.1808	0.775476	0.735948	2.08082	1.03975	5.96707	4.28542	1.23747	1.18611	5.54997	1.49059
2.02122	1.80596	0.87791	0.932006	2.32252	0.956975	5.43338	4.40575	1.2523	1.19525	5.89574	1.49674
1.92597	2.7793	0.94249	1.17353	1.90324	1.14987	5.40183	4.17465	1.26774	1.22658	5.90747	1.50326
2.23601	2.3759	0.742329	0.933691	2.04902	1.10597	5.87889	4.79909	1.27144	1.28821	6.13535	1.50476
1.35511	2.35021	0.742329	0.825081	2.13653	1.10691	5.58821	4.9068	1.28475	1.31977	6.72826	1.52575
2.00243	2.13288	1.03164	0.975282	1.53444	1.28245	5.52943	4.93694	1.3228	1.33587	5.26135	1.56041
2.10355	1.98509	0.876364	0.991271	1.96652	0.944726	5.16792	4.11505	1.3235	1.36395	7.17762	1.57239
2.36646	1.80116	0.857779	0.897634	1.90388	0.801889	5.15769	4.22577	1.35027	1.3659	6.81057	1.58142
2.38347		0.815015	0.870514	1.85139	1.00505	6.1064	4.22846	1.37447	1.41054	7.01894	1.58384
2.45988	2.00319	1.09058	0.905916	2.44232	1.1498	5.86376	4.55615	1.37939	1.46408	7.34041	1.6017
1.68434	1.86488	0.984802	0.98827	2.06142			4.58406	1.38159	1.47976	6.40803	1.62844
	2.35781							1.39245	1.49892		1.65067
								1.39812	1.51728		1.69966
							处理	平均数	5%差异	1%差异
							A1	2.056	d	D
							A2	2.216	d	D
							A3	0.978	g	FG
							A4	0.914	g	G
							A5	2.094	d	D
							A6	1.004	g	FG
							A7	5.684	b	B
							A8	4.407	c	C
							A9	1.273	f	EF
							A10	1.268	f	EF
							A11	6.42	a	A
							A12	1.52	e	E
组别	字母标记	估算均值	统计含义
**A**	**d**	–0.4303	第 6 大，与 B、E 差异不显著
**B**	**d**	–0.2705	第 4 大，与 A、E 差异不显著
**C**	**fg**	–1.5082	第 11 大，与 D、F、I、J 不显著
**D**	**g**	–1.5724	最小值，与 C、F 差异不显著
**E**	**d**	–0.3918	第 5 大，与 A、B 差异不显著
**F**	**f**	–1.4815	第 10 大，与 C、D、I、J 不显著
**G**	**b**	3.1975	第 2 大，**独占层 b**（与其余 11 组全部显著）
**H**	**c**	1.9208	第 3 大，**独占层 c**（与其余 11 组全部显著）
**I**	**ef**	–1.2135	第 8 大，与 C、F、J、L 不显著
**J**	**ef**	–1.2178	第 9 大，与 C、F、I、L 不显著
**K**	**a**	3.9335	最大值，**独占层 a**（与其余 11 组全部显著）
**L**	**e**	–0.9658	第 7 大，与 I、J 差异不显著

## Sheet: Fig4A
Relative expression of PIF4
	Col			bbx5-1			BBX5pro：BBX5-GFP #1
0h	0.343885	0.332171	0.339151	0.0688691	0.0727958	0.0708052	0.817902	0.823591	0.687771
1h	0.222211	0.244855	0.236514	0.0354026	0.0409498	0.0319066	0.558644	0.510506	0.521233
3h	0.514057	0.547147	0.578344	0.420448	0.378929	0.400535	0.712025	0.80107	0.768438
6h	0.602904	0.607097	0.624165	0.524858	0.578344	0.528509	0.812252	0.773782	0.784584
12h	0.817902	0.732043	0.752623	0.570382	0.702222	0.712025	0.702222	0.659754	0.566442
24h	0.539614	0.554785	0.469761	0.460094	0.493116	0.432269	0.590496	0.607097	0.628507

## Sheet: Fig4D
	PIF4pro:Luc	BBX5+PIF4pro:Luc
LUC/REN	0.000679238	0.00214
	0.00106085	0.00225408
	0.00135902	0.00248399

## Sheet: Fig4F
Relative enrichment of BBX5-GFP at the promoter of PIF4
	Col -WL			BBX5pro：BBX5-GFP #1-WL			BBX5pro：BBX5-GFP #1-Low R/FR
PIF4-P1	0.0123444	0.0099575	0.00694408	0.00963497	0.00937151	0.0102552	0.00821511	0.00937151	0.011862
PIF4-P2	0.00533609	0.00504825	0.00608722	0.0217929	0.0197774	0.0193704	0.0255594	0.0225614	0.0174576
PIF4-P3	0.00860863	0.00387927	0.00529924	0.00775854	0.00713931	0.00739108	0.00942037	0.0115177	0.0102374																										1.04441	#REF!
PP2A	0.00891222	0.0093553	0.00504825	0.00803214	0.0064343	0.00831539	0.00988872	0.00713931	0.0064343																										1.04441	#REF!

## Sheet: Fig4H
Hypocotyl length
WL						Low R/FR
Col	bbx5-1	pif4-2	bbx5-1 pif4-2	BBX5pro:BBX5-GFP #1	BBX5pro:BBX5-GFP pif4-2 #1	Col	bbx5-1	pif4-2	bbx5-1 pif4-2	BBX5pro:BBX5-GFP #1	BBX5pro:BBX5-GFP pif4-2 #1
2.431	2.524	1.633	1.829	2.027	1.385	6.35	6.115	6.405	4.971	7.389	5.894
2.341	1.791	1.792	1.789	2.835	2.036	6.199	5.19	5.165	4.516	6.093	6.697
2.133	1.934	1.945	2.072	2.481	1.759	6.981	4.924	5.406	4.719	6.916	5.628
2.429	1.952	2.069	1.688	2.702	1.459	7.395	4.995	6.316	4.961	7.466	5.839
2.288	2.312	1.917	1.631	3.033	1.758	5.795	5.843	5.443	5.338	5.66	6.267
2.185	2.466	1.846	1.783	2.284	2.083	7.459	5.707	5.148	4.972	5.889	6.454
2.284	2.348	2.059	1.707	2.442	2.173	7.009	4.982	5.942	5.7	7.692	6.206
2.409	1.948	2.102	1.715	2.09	1.836	7.028	5.353	5.842	5.584	7.634	6.849
2.45	2.268	1.898	1.853	1.782	1.986	6.927	5.865	6.779	4.893	7.298	6.75
2.325	2.089	2.125	1.8	1.911	1.908	4.867	5.376	4.923	4.991	7.151	5.885
2.203	1.912	1.624	1.868	1.886	2.172	7.278	5.498	5.519	5.461	7.389	5.927
1.934	2.045	1.8	1.743	1.758	1.796	5.053	6.439	5.693	4.393	6.941	6.134
2.137	1.836	1.555	1.798	1.883	1.931	6.812	5.669	5.495	5.599	7.225	6.289
2.242	2.204	1.881	2.291	1.706	1.309	5.764	6.533	5.59	4.796	7.55	5.447
1.987	2.191	1.887	1.708	1.837	1.854	5.292	6.13	5.691	4.795	6.633	7.691
2.233	2.183	1.746	1.877	1.965	1.829	5.525	5.673		5.215	7.233	6.666
2.022	1.756		1.772	1.899	1.331	5.593	5.708		5.818	6.105	6.955
1.752	2.075		1.87	1.623	1.894	5.512	5.542		4.91	6.631	6.84
2.148	2.043		1.766		1.326	5.311	6.172		4.638		5.886
2.229			2.096		1.682				4.766		6.003
1.959			1.731		1.378				4.549		6.294
			1.828		1.76				5.764		7.422
									4.883
									4.756

## Sheet: Fig5D
Relative expression of YUC8 and IAA19
		Col			bbx5-1			BBX5pro：BBX5-GFP #1
YUC8	0h	0.0133224	0.0138882	0.0120904	0.0117597	0.0117597	0.0125167	0.00903663	0.0093553	0.0103087
	1h	0.123279	0.120742	0.115824	0.0902456	0.0871715	0.0818996	0.167241	0.143587	0.143587
IAA19	0h	0.020193	0.0214928	0.0230355	0.0196408	0.018199	0.0200535	0.0204749	0.017337	0.0213444
	1h	0.307786	0.312083	0.348686	0.225313	0.219151	0.241484	0.476319	0.5	0.41466

## Sheet: Fig5F
	YUC8pro:Luc	BBX5+YUC8pro:Luc	IAA19pro:Luc	BBX5+IAA19pro:Luc
LUC/REN	0.209757	0.594695	0.134914	0.24427
	0.182632	0.57702	0.141382	0.235364
	0.190357	0.547125	0.149303	0.223183

[truncated: 3 more sheets: Fig5I, Fig5J, Fig5K]
